# Supplementary material for: Methyl (E)-2-cyano-3-(6-nitro-1,3-benzodioxol-5-yl)acrylate
Source: Acta Crystallogr Sect E Struct Rep Online. 2012 Oct 20;68(Pt 11):o3184. doi: 10.1107/S1600536812043164 (PMC3515275; doi:10.1107/S1600536812043164)
Supplement: Supplementary file 1 [file e-68-o3184-sup1.cif]

##############################################################################
#                                                                            #
# This CIF contains the data in a paper accepted for publication in          #
# Acta Crystallographica Section E. It conforms to the requirements of       #
# Notes for Authors for Acta Crystallographica Section E, and has been       #
# peer reviewed under the auspices of the IUCr Commission on Journals.       #
#                                                                            #
# Full details of the Crystallographic Information File format               #
# are given in the paper "The Crystallographic Information File (CIF):       #
# a New Standard Archive File for Crystallography" by S. R. Hall, F. H.      #
# Allen and I. D. Brown [Acta Cryst. (1991), A47, 655-685].                  #
#                                                                            #
# The current version of the core CIF dictionary is obtainable from          #
# ftp://ftp.iucr.org/pub/cif_core.dic.                                       #
#                                                                            #
# Software is freely available for graphical display of the structure(s)     #
# in this CIF. For information consult the CIF software page                 #
# http://www.iucr.org/resources/cif/software.                                #
#                                                                            #
# This file may be used for bona fide research purposes within the           #
# scientific community so long as proper attribution is given to the journal # 
# article from which it was obtained.                                        #
#                                                                            #
##############################################################################
data_global
_audit_creation_method     SHELXL-97
_journal_date_recd_electronic     2012-10-04
_journal_date_accepted     2012-10-16
_journal_name_full     'Acta Crystallographica, Section E'
_journal_year     2012
_journal_volume     68
_journal_issue     11
_journal_page_first     o3184
_journal_page_last     o3184
_journal_paper_category     QO
_journal_paper_doi     10.1107/S1600536812043164
_journal_coeditor_code     HB6968
_publ_contact_author_name     'S. Murugavel'
_publ_contact_author_address
;
Department of  Physics
Thanthai Periyar Government Institute of Technology
Vellore 632 002
India
;
_publ_contact_author_email     'smurugavel27@gmail.com'
_publ_contact_author_fax     '0416 091 2266652'
_publ_contact_author_phone     '091 9790084145'
_publ_section_title
;
Methyl (<i>E</i>)-2-cyano-3-(6-nitro-1,3-benzodioxol-5-yl)acrylate
;
loop_
    _publ_author_name
    _publ_author_footnote
    _publ_author_address
    'Bakthadoss, M.'
;
Additional correspondence author, e-mail: bhakthadoss@yahoo.com.
;
;
Department of Organic Chemistry
University of Madras
Maraimalai Campus
Chennai 600 025
India
Department of Chemistry
Pondicherry University
Puducherry 605 014
India
;
    'Devaraj, A.' ?
;
Department of Organic Chemistry
University of Madras
Maraimalai Campus
Chennai 600 025
India
;
    'Lakshmanan, D.' ?
;
Department of Physics
C. Abdul Hakeem College of Engineering & Technology
Melvisharam
Vellore 632 509
India
;
    'Murugavel, S.' ?
;
Department of Physics
Thanthai Periyar Government Institute of Technology
Vellore 632 002
India
;
data_I
_audit_creation_method     SHELXL-97
_chemical_name_systematic
;
Methyl (<i>E</i>)-2-cyano-3-(6-nitro-1,3-benzodioxol-5-yl)acrylate
;
_chemical_name_common     ?
_chemical_formula_moiety     'C12 H8 N2 O6'
_chemical_formula_sum     'C12 H8 N2 O6'
_chemical_formula_iupac     'C12 H8 N2 O6'
_chemical_formula_weight     276.20
_chemical_melting_point     ?
_symmetry_cell_setting     monoclinic
_symmetry_space_group_name_H-M     'P 21/n'
_symmetry_space_group_name_Hall     '-P 2yn'
loop_
    _symmetry_equiv_pos_as_xyz
    'x, y, z'
    '-x+1/2, y+1/2, -z+1/2'
    '-x, -y, -z'
    'x-1/2, -y-1/2, z-1/2'
_cell_length_a     10.8191(9)
_cell_length_b     7.3220(6)
_cell_length_c     15.4133(13)
_cell_angle_alpha     90.00
_cell_angle_beta     91.691(2)
_cell_angle_gamma     90.00
_cell_volume     1220.47(18)
_cell_formula_units_Z     4
_cell_measurement_reflns_used     3589
_cell_measurement_theta_min     2.3
_cell_measurement_theta_max     30.1
_cell_measurement_temperature     293(2)
_exptl_crystal_description     'Block'
_exptl_crystal_colour     'Colourless'
_exptl_crystal_size_max     0.23
_exptl_crystal_size_mid     0.22
_exptl_crystal_size_min     0.17
_exptl_crystal_density_diffrn     1.503
_exptl_crystal_density_meas     ?
_exptl_crystal_density_method     'not measured'
_exptl_crystal_F_000     568
_exptl_absorpt_coefficient_mu     0.124
_exptl_absorpt_correction_type     multi-scan
_exptl_absorpt_process_details     '(SADABS; Sheldrick, 1996)'
_exptl_absorpt_correction_T_min     0.972
_exptl_absorpt_correction_T_max     0.979
_exptl_special_details     ?
_diffrn_ambient_temperature     293(2)
_diffrn_radiation_type     MoK\a
_diffrn_radiation_wavelength     0.71073
_diffrn_radiation_source     'fine-focus sealed tube'
_diffrn_radiation_monochromator     graphite
_diffrn_measurement_device_type     'Bruker APEXII CCD'
_diffrn_measurement_method     '\w scans'
_diffrn_detector_area_resol_mean     10.0
_diffrn_reflns_number     14190
_diffrn_reflns_av_R_equivalents     0.0274
_diffrn_reflns_av_sigmaI/netI     0.0292
_diffrn_reflns_theta_min     2.27
_diffrn_reflns_theta_max     30.08
_diffrn_reflns_theta_full     30.08
_diffrn_measured_fraction_theta_max     0.994
_diffrn_measured_fraction_theta_full     0.994
_diffrn_reflns_limit_h_min     -15
_diffrn_reflns_limit_h_max     14
_diffrn_reflns_limit_k_min     -6
_diffrn_reflns_limit_k_max     10
_diffrn_reflns_limit_l_min     -21
_diffrn_reflns_limit_l_max     19
_diffrn_standards_number     .
_diffrn_standards_interval_count     .
_diffrn_standards_interval_time     .
_diffrn_standards_decay_%     .
_refine_special_details
;
 Refinement of F^2^ against ALL reflections.  The weighted R-factor wR and
 goodness of fit S are based on F^2^, conventional R-factors R are based
 on F, with F set to zero for negative F^2^. The threshold expression of
 F^2^ > 2sigma(F^2^) is used only for calculating R-factors(gt) etc. and is
 not relevant to the choice of reflections for refinement.  R-factors based
 on F^2^ are statistically about twice as large as those based on F, and R-
 factors based on ALL data will be even larger.
;
_reflns_number_total     3567
_reflns_number_gt     2286
_reflns_threshold_expression     I>2\s(I)
_refine_ls_structure_factor_coef     Fsqd
_refine_ls_matrix_type     full
_refine_ls_R_factor_all     0.0798
_refine_ls_R_factor_gt     0.0455
_refine_ls_wR_factor_gt     0.1108
_refine_ls_wR_factor_ref     0.1285
_refine_ls_goodness_of_fit_ref     1.030
_refine_ls_restrained_S_all     1.030
_refine_ls_number_reflns     3567
_refine_ls_number_parameters     182
_refine_ls_number_restraints     0
_refine_ls_hydrogen_treatment     constr
_refine_ls_weighting_scheme     calc
_refine_ls_weighting_details
         'calc w=1/[\s^2^(Fo^2^)+(0.0569P)^2^+0.1956P] where P=(Fo^2^+2Fc^2^)/3'
_atom_sites_solution_hydrogens     geom
_atom_sites_solution_primary     direct
_atom_sites_solution_secondary     difmap
_refine_ls_shift/su_max     0.001
_refine_ls_shift/su_mean     0.000
_refine_diff_density_max     0.203
_refine_diff_density_min     -0.179
_refine_ls_extinction_method     none
_refine_ls_extinction_coef     ?
loop_
    _atom_type_symbol
    _atom_type_description
    _atom_type_scat_dispersion_real
    _atom_type_scat_dispersion_imag
    _atom_type_scat_source
    'C' 'C' 0.0033 0.0016
                         'International Tables Vol C Tables 4.2.6.8 and 6.1.1.4'
    'H' 'H' 0.0000 0.0000
                         'International Tables Vol C Tables 4.2.6.8 and 6.1.1.4'
    'N' 'N' 0.0061 0.0033
                         'International Tables Vol C Tables 4.2.6.8 and 6.1.1.4'
    'O' 'O' 0.0106 0.0060
                         'International Tables Vol C Tables 4.2.6.8 and 6.1.1.4'
_computing_data_collection     'APEX2 (Bruker, 2004)'
_computing_cell_refinement     'APEX2 and SAINT (Bruker, 2004)'
_computing_data_reduction     'SAINT and XPREP (Bruker, 2004)'
_computing_structure_solution     'SHELXS97 (Sheldrick, 2008)'
_computing_structure_refinement     'SHELXL97 (Sheldrick, 2008)'
_computing_molecular_graphics     'ORTEP-3 (Farrugia (1997)'
_computing_publication_material
                            'SHELXL97 (Sheldrick, 2008) and PLATON (Spek, 2009)'
loop_
    _atom_site_type_symbol
    _atom_site_label
    _atom_site_fract_x
    _atom_site_fract_y
    _atom_site_fract_z
    _atom_site_U_iso_or_equiv
    _atom_site_adp_type
    _atom_site_calc_flag
    _atom_site_refinement_flags
    _atom_site_occupancy
    _atom_site_symmetry_multiplicity
    _atom_site_disorder_assembly
    _atom_site_disorder_group
    C C1 0.34825(14) 0.0705(2) 0.14286(9) 0.0415(3) Uani d . 1 1 . .
    H H1 0.3194 0.0163 0.1929 0.050 Uiso calc R 1 1 . .
    C C2 0.44834(14) 0.1836(2) 0.14611(9) 0.0408(3) Uani d . 1 1 . .
    C C3 0.60882(16) 0.3581(3) 0.18676(11) 0.0560(4) Uani d . 1 1 . .
    H H3A 0.5974 0.4774 0.2126 0.067 Uiso calc R 1 1 . .
    H H3B 0.6912 0.3149 0.2026 0.067 Uiso calc R 1 1 . .
    C C4 0.49334(13) 0.26561(19) 0.07304(10) 0.0395(3) Uani d . 1 1 . .
    C C5 0.43953(14) 0.2399(2) -0.00694(9) 0.0406(3) Uani d . 1 1 . .
    H H5 0.4697 0.2955 -0.0563 0.049 Uiso calc R 1 1 . .
    C C6 0.33678(13) 0.12542(19) -0.01065(8) 0.0372(3) Uani d . 1 1 . .
    C C7 0.28993(13) 0.03817(19) 0.06181(9) 0.0375(3) Uani d . 1 1 . .
    C C8 0.18022(14) -0.0796(2) 0.05853(9) 0.0428(3) Uani d . 1 1 . .
    H H8 0.1115 -0.0384 0.0266 0.051 Uiso calc R 1 1 . .
    C C9 0.17142(13) -0.2415(2) 0.09786(9) 0.0414(3) Uani d . 1 1 . .
    C C10 0.05270(16) -0.3443(2) 0.09545(10) 0.0481(4) Uani d . 1 1 . .
    C C11 -0.0446(2) -0.6111(3) 0.14488(14) 0.0865(8) Uani d . 1 1 . .
    H H11A -0.0937 -0.5637 0.1906 0.130 Uiso calc R 1 1 . .
    H H11B -0.0215 -0.7349 0.1579 0.130 Uiso calc R 1 1 . .
    H H11C -0.0917 -0.6077 0.0911 0.130 Uiso calc R 1 1 . .
    C C12 0.27569(16) -0.3259(2) 0.14154(11) 0.0484(4) Uani d . 1 1 . .
    N N1 0.35768(15) -0.3935(2) 0.17628(12) 0.0710(5) Uani d . 1 1 . .
    N N2 0.28260(12) 0.09294(19) -0.09677(8) 0.0472(3) Uani d . 1 1 . .
    O O1 0.51784(12) 0.23313(16) 0.21683(7) 0.0566(3) Uani d . 1 1 . .
    O O2 0.59385(11) 0.36932(17) 0.09442(7) 0.0549(3) Uani d . 1 1 . .
    O O3 0.21209(14) -0.03492(18) -0.10801(8) 0.0666(4) Uani d . 1 1 . .
    O O4 0.31029(14) 0.1961(2) -0.15503(8) 0.0796(5) Uani d . 1 1 . .
    O O5 -0.03967(12) -0.2902(2) 0.06023(9) 0.0704(4) Uani d . 1 1 . .
    O O6 0.06541(12) -0.50122(16) 0.13725(8) 0.0589(3) Uani d . 1 1 . .
loop_
    _atom_site_aniso_label
    _atom_site_aniso_U_11
    _atom_site_aniso_U_22
    _atom_site_aniso_U_33
    _atom_site_aniso_U_12
    _atom_site_aniso_U_13
    _atom_site_aniso_U_23
    C1 0.0503(9) 0.0418(8) 0.0322(6) -0.0033(7) 0.0004(6) 0.0053(6)
    C2 0.0479(8) 0.0384(8) 0.0357(7) 0.0000(6) -0.0082(6) 0.0024(6)
    C3 0.0527(10) 0.0612(10) 0.0530(9) -0.0109(8) -0.0154(8) 0.0049(8)
    C4 0.0381(7) 0.0362(7) 0.0440(7) -0.0009(6) -0.0040(6) 0.0060(6)
    C5 0.0440(8) 0.0405(7) 0.0374(7) 0.0013(6) 0.0008(6) 0.0083(6)
    C6 0.0411(7) 0.0374(7) 0.0327(6) 0.0029(6) -0.0050(6) 0.0023(6)
    C7 0.0390(7) 0.0346(7) 0.0389(7) 0.0005(6) -0.0001(6) 0.0027(6)
    C8 0.0398(8) 0.0483(8) 0.0403(7) -0.0002(7) -0.0014(6) -0.0014(6)
    C9 0.0381(7) 0.0464(8) 0.0400(7) -0.0044(6) 0.0054(6) -0.0008(6)
    C10 0.0468(9) 0.0586(10) 0.0395(7) -0.0135(8) 0.0091(7) -0.0080(7)
    C11 0.0961(16) 0.0936(16) 0.0707(13) -0.0623(14) 0.0181(11) -0.0093(12)
    C12 0.0437(9) 0.0436(8) 0.0584(9) -0.0069(7) 0.0090(7) 0.0084(7)
    N1 0.0541(9) 0.0636(10) 0.0951(13) 0.0040(8) 0.0009(9) 0.0224(9)
    N2 0.0523(8) 0.0526(8) 0.0364(6) -0.0010(7) -0.0047(6) 0.0011(6)
    O1 0.0685(8) 0.0590(7) 0.0412(6) -0.0174(6) -0.0175(5) 0.0084(5)
    O2 0.0505(7) 0.0605(7) 0.0529(6) -0.0165(6) -0.0125(5) 0.0109(6)
    O3 0.0882(9) 0.0585(8) 0.0520(7) -0.0219(7) -0.0152(6) -0.0052(6)
    O4 0.0919(10) 0.1096(12) 0.0367(6) -0.0364(9) -0.0120(6) 0.0199(7)
    O5 0.0437(7) 0.0963(10) 0.0708(8) -0.0157(7) -0.0048(6) 0.0024(7)
    O6 0.0640(8) 0.0560(7) 0.0575(7) -0.0254(6) 0.0143(6) -0.0048(6)
_geom_special_details
;
 All esds (except the esd in the dihedral angle between two l.s. planes)
 are estimated using the full covariance matrix.  The cell esds are taken
 into account individually in the estimation of esds in distances, angles
 and torsion angles; correlations between esds in cell parameters are only
 used when they are defined by crystal symmetry.  An approximate (isotropic)
 treatment of cell esds is used for estimating esds involving l.s. planes.
;
loop_
    _geom_bond_atom_site_label_1
    _geom_bond_atom_site_label_2
    _geom_bond_site_symmetry_2
    _geom_bond_distance
    _geom_bond_publ_flag
    C1 C2 . 1.363(2) ?
    C1 C7 . 1.403(2) ?
    C1 H1 . 0.9300 ?
    C2 O1 . 1.3553(17) ?
    C2 C4 . 1.378(2) ?
    C3 O2 . 1.430(2) ?
    C3 O1 . 1.431(2) ?
    C3 H3A . 0.9700 ?
    C3 H3B . 0.9700 ?
    C4 O2 . 1.3589(18) ?
    C4 C5 . 1.361(2) ?
    C5 C6 . 1.392(2) ?
    C5 H5 . 0.9300 ?
    C6 C7 . 1.3949(19) ?
    C6 N2 . 1.4547(18) ?
    C7 C8 . 1.467(2) ?
    C8 C9 . 1.336(2) ?
    C8 H8 . 0.9300 ?
    C9 C12 . 1.436(2) ?
    C9 C10 . 1.488(2) ?
    C10 O5 . 1.191(2) ?
    C10 O6 . 1.323(2) ?
    C11 O6 . 1.444(2) ?
    C11 H11A . 0.9600 ?
    C11 H11B . 0.9600 ?
    C11 H11C . 0.9600 ?
    C12 N1 . 1.136(2) ?
    N2 O3 . 1.2169(17) ?
    N2 O4 . 1.2177(17) ?
loop_
    _geom_angle_atom_site_label_1
    _geom_angle_atom_site_label_2
    _geom_angle_atom_site_label_3
    _geom_angle_site_symmetry_1
    _geom_angle_site_symmetry_3
    _geom_angle
    _geom_angle_publ_flag
    C2 C1 C7 . . 118.11(13) ?
    C2 C1 H1 . . 120.9 ?
    C7 C1 H1 . . 120.9 ?
    O1 C2 C1 . . 127.85(13) ?
    O1 C2 C4 . . 109.86(13) ?
    C1 C2 C4 . . 122.29(13) ?
    O2 C3 O1 . . 107.47(12) ?
    O2 C3 H3A . . 110.2 ?
    O1 C3 H3A . . 110.2 ?
    O2 C3 H3B . . 110.2 ?
    O1 C3 H3B . . 110.2 ?
    H3A C3 H3B . . 108.5 ?
    O2 C4 C5 . . 127.95(13) ?
    O2 C4 C2 . . 110.18(13) ?
    C5 C4 C2 . . 121.88(13) ?
    C4 C5 C6 . . 116.13(13) ?
    C4 C5 H5 . . 121.9 ?
    C6 C5 H5 . . 121.9 ?
    C5 C6 C7 . . 123.46(13) ?
    C5 C6 N2 . . 115.83(12) ?
    C7 C6 N2 . . 120.64(13) ?
    C6 C7 C1 . . 118.12(13) ?
    C6 C7 C8 . . 123.67(13) ?
    C1 C7 C8 . . 118.17(13) ?
    C9 C8 C7 . . 125.06(14) ?
    C9 C8 H8 . . 117.5 ?
    C7 C8 H8 . . 117.5 ?
    C8 C9 C12 . . 121.93(14) ?
    C8 C9 C10 . . 120.68(14) ?
    C12 C9 C10 . . 117.36(14) ?
    O5 C10 O6 . . 125.79(15) ?
    O5 C10 C9 . . 123.73(16) ?
    O6 C10 C9 . . 110.48(15) ?
    O6 C11 H11A . . 109.5 ?
    O6 C11 H11B . . 109.5 ?
    H11A C11 H11B . . 109.5 ?
    O6 C11 H11C . . 109.5 ?
    H11A C11 H11C . . 109.5 ?
    H11B C11 H11C . . 109.5 ?
    N1 C12 C9 . . 179.57(18) ?
    O3 N2 O4 . . 122.63(13) ?
    O3 N2 C6 . . 119.32(13) ?
    O4 N2 C6 . . 118.05(13) ?
    C2 O1 C3 . . 106.34(11) ?
    C4 O2 C3 . . 105.99(12) ?
    C10 O6 C11 . . 116.71(16) ?
loop_
    _geom_torsion_atom_site_label_1
    _geom_torsion_atom_site_label_2
    _geom_torsion_atom_site_label_3
    _geom_torsion_atom_site_label_4
    _geom_torsion_site_symmetry_1
    _geom_torsion_site_symmetry_2
    _geom_torsion_site_symmetry_3
    _geom_torsion_site_symmetry_4
    _geom_torsion
    _geom_torsion_publ_flag
    C7 C1 C2 O1 . . . . 179.97(15) ?
    C7 C1 C2 C4 . . . . -0.1(2) ?
    O1 C2 C4 O2 . . . . 0.51(18) ?
    C1 C2 C4 O2 . . . . -179.41(14) ?
    O1 C2 C4 C5 . . . . -179.43(13) ?
    C1 C2 C4 C5 . . . . 0.7(2) ?
    O2 C4 C5 C6 . . . . 179.86(14) ?
    C2 C4 C5 C6 . . . . -0.2(2) ?
    C4 C5 C6 C7 . . . . -0.7(2) ?
    C4 C5 C6 N2 . . . . -177.74(13) ?
    C5 C6 C7 C1 . . . . 1.2(2) ?
    N2 C6 C7 C1 . . . . 178.11(13) ?
    C5 C6 C7 C8 . . . . 178.73(13) ?
    N2 C6 C7 C8 . . . . -4.4(2) ?
    C2 C1 C7 C6 . . . . -0.8(2) ?
    C2 C1 C7 C8 . . . . -178.41(13) ?
    C6 C7 C8 C9 . . . . 135.22(16) ?
    C1 C7 C8 C9 . . . . -47.3(2) ?
    C7 C8 C9 C12 . . . . -6.3(2) ?
    C7 C8 C9 C10 . . . . 175.68(13) ?
    C8 C9 C10 O5 . . . . -0.7(2) ?
    C12 C9 C10 O5 . . . . -178.88(16) ?
    C8 C9 C10 O6 . . . . 179.10(13) ?
    C12 C9 C10 O6 . . . . 0.96(19) ?
    C5 C6 N2 O3 . . . . 163.45(14) ?
    C7 C6 N2 O3 . . . . -13.6(2) ?
    C5 C6 N2 O4 . . . . -16.5(2) ?
    C7 C6 N2 O4 . . . . 166.40(15) ?
    C1 C2 O1 C3 . . . . -178.04(16) ?
    C4 C2 O1 C3 . . . . 2.05(18) ?
    O2 C3 O1 C2 . . . . -3.74(18) ?
    C5 C4 O2 C3 . . . . 177.10(16) ?
    C2 C4 O2 C3 . . . . -2.83(17) ?
    O1 C3 O2 C4 . . . . 4.01(18) ?
    O5 C10 O6 C11 . . . . -3.8(2) ?
    C9 C10 O6 C11 . . . . 176.34(14) ?
loop_
    _geom_hbond_atom_site_label_D
    _geom_hbond_atom_site_label_H
    _geom_hbond_atom_site_label_A
    _geom_hbond_site_symmetry_A
    _geom_hbond_distance_DH
    _geom_hbond_distance_HA
    _geom_hbond_distance_DA
    _geom_hbond_angle_DHA
    C3 H3B O4 4_666 0.97 2.51 3.247(2) 132
_iucr_refine_instructions_details
;
TITL MURUGAVELSM33 in P2(1)/n
CELL  0.71073  10.8191   7.3220  15.4133   90.000   91.691   90.000
ZERR     4.00   0.0009   0.0006   0.0013    0.000    0.002    0.000
LATT   1
SYMM  1/2 - X, 1/2 + Y, 1/2 - Z
SFAC  C    H    N    O
UNIT  48   32   8    24
MERG   2
FMAP   2
PLAN   20
ACTA
BOND
BOND   $H
CONF
WGHT     0.05690     0.19560
L.S.  14
FVAR     0.72403
MOLE    1
C1    1    0.348239    0.070466    0.142856    11.00000    0.05033    0.04177 =
        0.03222    0.00526    0.00041   -0.00335
AFIX   43
H1    2    0.319416    0.016253    0.192938    11.00000   -1.20000
AFIX    0
C2    1    0.448349    0.183569    0.146112    11.00000    0.04790    0.03836 =
        0.03576    0.00237   -0.00819   -0.00004
C3    1    0.608824    0.358103    0.186760    11.00000    0.05267    0.06123 =
        0.05299    0.00492   -0.01536   -0.01088
AFIX   23
H3A   2    0.597400    0.477440    0.212648    11.00000   -1.20000
H3B   2    0.691191    0.314921    0.202607    11.00000   -1.20000
AFIX    0
C4    1    0.493334    0.265609    0.073046    11.00000    0.03809    0.03622 =
        0.04398    0.00603   -0.00404   -0.00088
C5    1    0.439531    0.239858   -0.006941    11.00000    0.04399    0.04051 =
        0.03737    0.00828    0.00079    0.00124
AFIX   43
H5    2    0.469670    0.295499   -0.056265    11.00000   -1.20000
AFIX    0
C6    1    0.336782    0.125424   -0.010655    11.00000    0.04111    0.03745 =
        0.03267    0.00229   -0.00506    0.00290
C7    1    0.289934    0.038179    0.061809    11.00000    0.03903    0.03459 =
        0.03888    0.00270   -0.00004    0.00046
C8    1    0.180225   -0.079626    0.058521    11.00000    0.03980    0.04832 =
        0.04027   -0.00147   -0.00140   -0.00024
AFIX   43
H8    2    0.111476   -0.038443    0.026581    11.00000   -1.20000
AFIX    0
C9    1    0.171428   -0.241499    0.097858    11.00000    0.03805    0.04641 =
        0.03993   -0.00075    0.00536   -0.00444
C10   1    0.052706   -0.344269    0.095457    11.00000    0.04677    0.05851 =
        0.03952   -0.00797    0.00911   -0.01343
C11   1   -0.044594   -0.611094    0.144895    11.00000    0.09613    0.09358 =
        0.07069   -0.00927    0.01804   -0.06227
AFIX  137
H11A  2   -0.093466   -0.564023    0.190823    11.00000   -1.50000
H11B  2   -0.021519   -0.735014    0.157694    11.00000   -1.50000
H11C  2   -0.091916   -0.607280    0.091250    11.00000   -1.50000
AFIX    0
C12   1    0.275701   -0.325902    0.141535    11.00000    0.04369    0.04356 =
        0.05844    0.00837    0.00897   -0.00696
N1    3    0.357679   -0.393478    0.176275    11.00000    0.05408    0.06363 =
        0.09506    0.02241    0.00092    0.00400
N2    3    0.282614    0.092942   -0.096768    11.00000    0.05226    0.05261 =
        0.03638    0.00110   -0.00465   -0.00095
O1    4    0.517843    0.233124    0.216828    11.00000    0.06848    0.05903 =
        0.04113    0.00837   -0.01751   -0.01733
O2    4    0.593847    0.369321    0.094417    11.00000    0.05051    0.06050 =
        0.05291    0.01093   -0.01251   -0.01655
O3    4    0.212093   -0.034932   -0.108009    11.00000    0.08816    0.05856 =
        0.05198   -0.00524   -0.01524   -0.02196
O4    4    0.310286    0.196143   -0.155030    11.00000    0.09187    0.10957 =
        0.03669    0.01988   -0.01201   -0.03641
O5    4   -0.039671   -0.290188    0.060230    11.00000    0.04366    0.09631 =
        0.07085    0.00238   -0.00476   -0.01566
O6    4    0.065413   -0.501216    0.137247    11.00000    0.06405    0.05599 =
        0.05750   -0.00479    0.01432   -0.02544
HKLF 4
END
;
