# Supplementary material for: Methyl (E)-2-cyano-3-(6-nitro-1,3-benzodioxol-5-yl)acrylate
Source: Acta Crystallogr Sect E Struct Rep Online. 2012 Oct 20;68(Pt 11):o3184. doi: 10.1107/S1600536812043164 (PMC3515275; doi:10.1107/S1600536812043164)
Supplement: Supplementary file 2 [file e-68-o3184-Isup2.hkl]

#
# h,k,l, Fc-squared, Fo-squared, sigma(Fo-squared) and status flag
#
data_I
_shelx_title ' MURUGAVELSM33 in P2(1)/n'
_shelx_refln_list_code          4
_shelx_F_calc_maximum      141.99
_exptl_crystal_F_000       568.00
_reflns_d_resolution_high  0.7091
 
loop_
 _symmetry_equiv_pos_as_xyz
 'x, y, z'
 '-x+1/2, y+1/2, -z+1/2'
 '-x, -y, -z'
 'x-1/2, -y-1/2, z-1/2'
 
_cell_length_a    10.8191
_cell_length_b     7.3220
_cell_length_c    15.4133
_cell_angle_alpha  90.000
_cell_angle_beta   91.691
_cell_angle_gamma  90.000
 
_shelx_F_squared_multiplier     1.000
 
loop_
 _refln_index_h
 _refln_index_k
 _refln_index_l
 _refln_F_squared_calc
 _refln_F_squared_meas
 _refln_F_squared_sigma
 _refln_observed_status
   2   0   0      698.77      716.59      7.60 o
   4   0   0      581.49      586.88      7.35 o
   6   0   0      181.12      202.28      3.57 o
   8   0   0      734.66      772.59     13.46 o
  10   0   0       17.43       21.79      3.44 o
  12   0   0        5.21        7.73      4.18 o
  14   0   0        2.22        1.30      3.68 o
   1   1   0     2086.44     1983.19     12.76 o
   2   1   0     1604.04     1544.74     12.34 o
   3   1   0      787.65      764.14      7.24 o
   4   1   0     1328.86     1315.40     12.96 o
   5   1   0      264.10      260.41      3.39 o
   6   1   0      943.43     1022.75     10.05 o
   7   1   0      145.49      137.35      2.41 o
   8   1   0      133.85      138.67      2.58 o
   9   1   0      228.97      226.42      4.17 o
  10   1   0      230.32      220.00      5.52 o
  11   1   0       76.41       77.52      4.24 o
  12   1   0       17.67       15.21      2.54 o
  13   1   0        2.12        2.29      2.64 o
  14   1   0        4.79        7.09      3.00 o
  15   1   0        1.53        1.39      2.73 o
   0   2   0     1984.44     2027.61     20.67 o
   1   2   0    10692.25    10233.06     83.24 o
   2   2   0     6034.11     6125.62     47.30 o
   3   2   0     1588.43     1563.88     12.52 o
   4   2   0     1223.00     1304.99     11.21 o
   5   2   0        0.33        1.66      0.53 o
   6   2   0      406.10      418.24      5.10 o
   7   2   0       14.72       11.73      1.53 o
   8   2   0       23.19       18.72      1.33 o
   9   2   0        0.30       -0.82      0.99 o
  10   2   0       12.38       14.19      1.89 o
  11   2   0        8.33        8.17      1.96 o
  12   2   0        1.79        2.23      1.99 o
  13   2   0       23.98       23.73      4.00 o
  14   2   0       12.80       16.25      3.62 o
   1   3   0       80.66       93.61      1.25 o
   2   3   0       36.05       31.48      0.82 o
   3   3   0      293.48      352.08      3.36 o
   4   3   0      433.54      497.20      4.59 o
   5   3   0      694.71      711.01      6.67 o
   6   3   0      620.04      615.66      6.07 o
   7   3   0        5.10        2.75      0.71 o
   8   3   0       18.61       19.25      1.22 o
   9   3   0      263.38      242.04      4.51 o
  10   3   0       46.97       38.79      2.06 o
  11   3   0       14.37       14.95      2.42 o
  12   3   0        2.95        0.53      1.97 o
  13   3   0       18.45       24.06      3.31 o
  14   3   0        0.06       -2.22      3.03 o
   0   4   0       70.78       90.12      1.77 o
   1   4   0      128.78      140.44      1.65 o
   2   4   0      430.45      446.68      4.62 o
   3   4   0       35.24       27.49      0.95 o
   4   4   0     1008.90     1017.28      9.21 o
   5   4   0       14.86       22.59      1.11 o
   6   4   0       44.80       50.60      1.33 o
   7   4   0       15.04       15.99      1.05 o
   8   4   0       31.54       24.82      1.48 o
   9   4   0       54.05       47.88      2.42 o
  10   4   0        5.66        2.70      1.77 o
  11   4   0        0.76       -0.73      1.86 o
  12   4   0        0.08        1.32      2.09 o
  13   4   0        0.40        0.06      2.34 o
  14   4   0        4.92        8.31      3.94 o
   1   5   0      497.94      515.08      4.98 o
   2   5   0      522.21      545.12      6.02 o
   3   5   0      111.22      116.27      2.02 o
   4   5   0      302.21      301.00      3.49 o
   5   5   0       81.56       86.52      1.93 o
   6   5   0        7.13        5.91      0.94 o
   7   5   0       32.37       21.82      1.77 o
   8   5   0      148.99      143.88      3.47 o
   9   5   0       51.10       40.97      2.89 o
  10   5   0        4.36        5.51      2.46 o
  11   5   0        0.06       -0.83      1.94 o
  12   5   0        0.44        1.95      2.70 o
  13   5   0       13.92       16.30      3.72 o
   0   6   0       79.04       83.27      2.21 o
   1   6   0      109.06      101.71      2.11 o
   2   6   0        4.58        3.71      0.88 o
   3   6   0      140.48      141.33      4.09 o
   4   6   0        2.64        1.75      1.35 o
   5   6   0        0.52        0.26      1.80 o
   6   6   0      171.54      183.71      4.59 o
   7   6   0        0.82       -0.29      1.68 o
   8   6   0        1.23        0.70      2.89 o
   9   6   0        5.33        3.89      3.35 o
  10   6   0        0.12       -0.44      1.99 o
  11   6   0        0.01        0.43      2.97 o
  12   6   0       22.12       22.96      3.51 o
   1   7   0        4.39        2.84      1.04 o
   2   7   0        0.18       -1.17      1.37 o
   3   7   0        6.68        7.16      1.79 o
   4   7   0        9.24       11.66      3.06 o
   5   7   0       16.09       10.81      2.22 o
   6   7   0        0.30       -0.42      2.01 o
   7   7   0        7.33       10.43      2.76 o
   8   7   0        1.61        2.73      3.89 o
   9   7   0       19.79       26.80      5.74 o
  10   7   0        4.16        3.49      4.77 o
  11   7   0        3.94        2.29      4.86 o
   0   8   0       43.01       47.65      4.20 o
   1   8   0        2.51        2.74      1.67 o
   2   8   0       64.16       61.88      3.65 o
   3   8   0        3.42        5.14      1.90 o
   4   8   0        8.36        3.98      2.26 o
   5   8   0        2.82        1.12      2.08 o
   6   8   0        2.04       -0.13      2.81 o
   7   8   0        9.39        5.41      3.05 o
   8   8   0        0.41        2.67      2.93 o
   9   8   0        2.33        5.15      4.90 o
   1   9   0        0.44       -2.67      2.67 o
   2   9   0        0.16       -2.33      3.11 o
   3   9   0        0.04       -2.27      2.27 o
   4   9   0        4.50        5.01      2.23 o
   5   9   0        0.07        5.83      2.38 o
   6   9   0       11.73       14.37      2.93 o
   7   9   0       11.13        9.53      7.72 o
   2  10   0        0.01       -1.56      3.55 o
   3  10   0        0.14        2.46      3.93 o
 -15   0   1        3.70       -3.32      3.32 o
 -13   0   1      159.09      153.84     10.32 o
 -11   0   1      145.70      145.44      6.53 o
  -9   0   1      212.90      202.40      5.72 o
  -7   0   1       13.58       13.55      1.39 o
  -5   0   1      553.69      551.67      7.25 o
  -3   0   1     1780.15     1749.11     18.08 o
  -1   0   1      950.65      665.37      9.92 o
   1   0   1      861.79      713.26     42.69 o
   3   0   1     1484.49     1431.22     16.24 o
   5   0   1      214.29      212.59      3.88 o
   7   0   1      125.35      114.05      4.75 o
   9   0   1      551.45      545.13     14.98 o
  11   0   1      152.47      149.21      9.25 o
  13   0   1       11.99        7.94      4.41 o
  15   0   1        4.17        8.91      4.64 o
 -15   1   1        0.00        3.34      2.80 o
 -14   1   1        2.51        5.00      2.98 o
 -13   1   1       37.18       52.05      4.76 o
 -12   1   1        0.00       -0.18      1.86 o
 -11   1   1       14.91       16.63      2.11 o
 -10   1   1       60.84       60.29      2.66 o
  -9   1   1        0.52        0.09      1.03 o
  -8   1   1        7.96        6.72      0.97 o
  -7   1   1      737.76      736.97      7.75 o
  -6   1   1      585.93      588.94      6.72 o
  -5   1   1      133.58      157.81      2.44 o
  -4   1   1       74.40       68.22      1.54 o
  -3   1   1     2252.97     2341.26     18.61 o
  -2   1   1    14950.33    13971.87    103.52 o
  -1   1   1     3977.38     3883.62     28.72 o
   0   1   1     1020.56      999.08      8.77 o
   1   1   1     4692.25     4401.66     57.98 o
   2   1   1     5162.32     5114.55     40.01 o
   3   1   1     1724.62     1591.80     14.37 o
   4   1   1     1342.46     1348.82     13.27 o
   5   1   1      642.23      647.14      6.52 o
   6   1   1      763.61      817.63      8.18 o
   7   1   1       69.11       64.99      1.67 o
   8   1   1      183.82      174.50      3.28 o
   9   1   1       89.60       86.26      2.80 o
  10   1   1        0.02       -0.72      1.66 o
  11   1   1       27.01       29.58      2.84 o
  12   1   1        1.29       -0.43      2.17 o
  13   1   1        2.00        4.57      2.59 o
  14   1   1        0.01        3.77      2.90 o
  15   1   1        3.51        9.99      3.30 o
 -14   2   1       39.38       43.26      4.94 o
 -13   2   1        5.74        8.70      2.61 o
 -12   2   1       12.38       14.34      2.15 o
 -11   2   1       29.10       30.64      2.48 o
 -10   2   1      148.01      150.25      4.33 o
  -9   2   1       26.42       30.87      1.87 o
  -8   2   1       20.60       22.10      1.32 o
  -7   2   1        0.00        0.54      0.69 o
  -6   2   1      208.01      206.35      2.94 o
  -5   2   1        0.56        1.69      0.53 o
  -4   2   1      718.78      803.85      7.73 o
  -3   2   1     1524.12     1509.50     13.58 o
  -2   2   1     5585.14     5467.99     47.12 o
  -1   2   1     1884.68     1804.85     15.79 o
   0   2   1        3.84        1.14      0.18 o
   1   2   1      618.70      614.53      6.21 o
   2   2   1     5723.04     5920.20     50.79 o
   3   2   1       61.91       62.50      0.95 o
   4   2   1     2445.03     2554.53     22.49 o
   5   2   1        0.61        0.88      0.47 o
   6   2   1        0.82       -0.30      0.60 o
   7   2   1      267.40      261.81      4.10 o
   8   2   1       60.97       67.19      2.23 o
   9   2   1        0.28       -0.16      1.46 o
  10   2   1      137.52      137.76      4.85 o
  11   2   1        4.19        3.15      2.14 o
  12   2   1       13.82       17.97      2.63 o
  13   2   1        5.68        5.11      2.82 o
  14   2   1        0.30        1.66      2.92 o
 -14   3   1        3.38        5.37      3.31 o
 -13   3   1        0.04        2.20      2.43 o
 -12   3   1        8.13        8.47      2.48 o
 -11   3   1        3.91        6.00      1.50 o
 -10   3   1        8.85        7.01      1.42 o
  -9   3   1        0.05        0.24      1.09 o
  -8   3   1       21.14       18.55      1.25 o
  -7   3   1      103.69       98.38      2.01 o
  -6   3   1      530.54      601.84      6.35 o
  -5   3   1     1599.54     1667.59     15.27 o
  -4   3   1     1058.11     1026.48      8.70 o
  -3   3   1     2937.46     3001.37     23.58 o
  -2   3   1      305.15      322.51      3.23 o
  -1   3   1      929.34      897.38      7.40 o
   0   3   1     1238.61     1236.88     10.46 o
   1   3   1      555.76      592.99      6.69 o
   2   3   1      180.52      207.75      3.56 o
   3   3   1      310.18      328.03      3.59 o
   4   3   1       94.35       92.11      1.52 o
   5   3   1       61.64       67.90      1.30 o
   6   3   1      155.75      161.23      2.26 o
   7   3   1        5.23        3.05      0.72 o
   8   3   1       75.97       79.61      2.19 o
   9   3   1        4.15        2.77      1.27 o
  10   3   1       87.39       75.15      3.77 o
  11   3   1        7.47        6.95      2.42 o
  12   3   1       49.98       54.55      3.82 o
  13   3   1        3.28        6.43      2.53 o
  14   3   1        2.72        3.58      3.89 o
 -14   4   1        1.99        0.38      2.84 o
 -13   4   1       11.35        9.52      2.86 o
 -12   4   1        4.92        3.55      2.38 o
 -11   4   1        0.26        1.41      1.90 o
 -10   4   1        7.89        5.67      1.36 o
  -9   4   1       70.67       63.23      2.44 o
  -8   4   1        4.20        1.87      1.01 o
  -7   4   1       42.35       43.66      1.67 o
  -6   4   1      180.08      180.09      2.57 o
  -5   4   1       18.16       13.23      0.86 o
  -4   4   1     1089.47     1056.74      9.03 o
  -3   4   1      331.67      323.24      3.30 o
  -2   4   1      160.10      133.21      1.81 o
  -1   4   1      168.95      176.56      2.01 o
   0   4   1        0.09        0.15      0.37 o
   1   4   1       27.33       26.93      0.99 o
   2   4   1      627.68      649.83      7.59 o
   3   4   1     1757.37     1855.33     17.98 o
   4   4   1       44.79       50.35      1.49 o
   5   4   1      131.71      143.68      2.17 o
   6   4   1       81.98       68.79      1.52 o
   7   4   1       10.41        7.79      0.97 o
   8   4   1       81.76       70.28      2.15 o
   9   4   1        8.28       16.67      2.15 o
  10   4   1        9.97       12.94      2.20 o
  11   4   1        1.48        2.59      1.91 o
  12   4   1        1.50        0.41      2.12 o
  13   4   1        1.80        0.15      2.26 o
 -13   5   1        5.31        7.68      3.37 o
 -12   5   1        2.40        0.94      2.89 o
 -11   5   1       14.18       14.57      6.97 o
 -10   5   1        6.19        4.36      2.02 o
  -9   5   1        2.18        1.13      1.23 o
  -8   5   1        5.52        3.49      1.17 o
  -7   5   1       18.25       17.64      1.18 o
  -6   5   1       85.14       87.12      2.15 o
  -5   5   1      910.33      921.92      9.86 o
  -4   5   1      100.91      104.21      1.90 o
  -3   5   1      178.25      191.53      2.45 o
  -2   5   1       27.73       23.12      0.86 o
  -1   5   1       75.12       79.18      1.33 o
   0   5   1       75.20       88.05      1.45 o
   1   5   1        2.18        1.26      0.56 o
   2   5   1       75.25       70.03      2.56 o
   3   5   1      124.84      137.59      3.06 o
   4   5   1       18.53       16.18      1.55 o
   5   5   1        8.68        7.65      1.40 o
   6   5   1        5.13        4.61      1.24 o
   7   5   1      258.68      239.58      5.79 o
   8   5   1        1.08        1.35      0.99 o
   9   5   1        0.30        1.39      1.89 o
  10   5   1        0.04        2.80      1.76 o
  11   5   1        8.12       10.25      4.59 o
  12   5   1       16.18       17.47      2.75 o
  13   5   1       33.00       36.35      4.18 o
 -12   6   1       19.34       16.16      8.34 o
 -11   6   1        5.92        8.11      3.20 o
 -10   6   1        1.56        0.04      2.20 o
  -9   6   1        0.07       -0.73      2.08 o
  -8   6   1        4.68        3.20      2.69 o
  -7   6   1        0.05        0.88      1.32 o
  -6   6   1       53.15       56.05      2.01 o
  -5   6   1      372.43      369.28      5.16 o
  -4   6   1       14.67       12.26      1.18 o
  -3   6   1      155.16      144.16      2.70 o
  -2   6   1       22.63       18.65      1.00 o
  -1   6   1       60.66       60.42      1.37 o
   0   6   1      192.25      195.73      3.03 o
   1   6   1       96.77       96.39      2.10 o
   2   6   1        1.21        0.87      0.99 o
   3   6   1       74.02       79.24      2.79 o
   4   6   1       43.57       45.42      3.41 o
   5   6   1      324.19      296.46      7.04 o
   6   6   1      215.22      220.99      5.07 o
   7   6   1        0.01        0.40      1.62 o
   8   6   1        1.37        0.95      2.42 o
   9   6   1        2.64        0.67      3.43 o
  10   6   1        4.12        4.65      3.95 o
  11   6   1        1.23        2.35      4.48 o
  12   6   1        0.27        1.93      5.23 o
 -11   7   1       17.48       14.08      6.39 o
 -10   7   1        1.15        3.26      4.44 o
  -9   7   1       30.76       32.77      5.93 o
  -8   7   1       31.70       40.55      8.05 o
  -7   7   1        0.15        4.45      1.81 o
  -6   7   1        0.62       -0.19      1.54 o
  -5   7   1       46.33       46.13      2.88 o
  -4   7   1        7.10        8.93      1.93 o
  -3   7   1       11.88        8.42      1.41 o
  -2   7   1       25.74       26.76      1.48 o
  -1   7   1        0.78       -0.08      1.19 o
   0   7   1      132.12      137.26      2.74 o
   1   7   1        0.56        1.89      1.44 o
   2   7   1       73.01       74.78      4.69 o
   3   7   1        5.07        4.48      1.83 o
   4   7   1       60.10       60.16      3.71 o
   5   7   1        0.03        0.36      1.95 o
   6   7   1       62.10       63.04      3.80 o
   7   7   1        2.61        2.58      2.47 o
   8   7   1        2.83        0.73      2.65 o
   9   7   1        1.77        3.32      4.12 o
  10   7   1        0.96        9.29      4.62 o
  11   7   1       26.57       46.74      7.90 o
  -9   8   1        4.23        9.27      5.89 o
  -8   8   1       49.34       65.59      5.12 o
  -7   8   1        5.01       10.19      3.63 o
  -6   8   1        1.57        5.07      2.34 o
  -5   8   1        0.91        2.85      2.06 o
  -4   8   1       14.97       20.25      2.34 o
  -3   8   1        6.46        6.85      1.82 o
  -2   8   1       23.30       24.39      1.65 o
  -1   8   1       26.20       28.95      2.57 o
   0   8   1       11.34       11.58      1.95 o
   1   8   1        0.24       -1.49      1.49 o
   2   8   1        7.59        4.25      1.90 o
   3   8   1        0.03        0.78      1.90 o
   4   8   1       41.73       36.06      3.00 o
   5   8   1        4.04        1.86      2.20 o
   6   8   1        0.43       -0.67      2.67 o
   7   8   1        5.92       10.77      3.20 o
   8   8   1        0.27       -0.37      3.40 o
   9   8   1        0.03        5.55      4.48 o
  -7   9   1        0.05       -1.80      2.80 o
  -6   9   1        0.79        4.92      2.55 o
  -5   9   1        0.15        0.11      2.16 o
  -4   9   1        1.21        3.36      3.74 o
  -3   9   1        1.21        1.31      2.22 o
  -2   9   1        0.01       -0.95      2.94 o
  -1   9   1        2.89        0.98      1.76 o
   0   9   1        2.15       -0.21      2.88 o
   1   9   1        0.97       -1.68      3.24 o
   2   9   1       23.59       25.71      4.33 o
   3   9   1        1.53       -0.33      2.04 o
   4   9   1        0.78       -2.03      2.03 o
   5   9   1        0.92       -2.24      2.24 o
   6   9   1        0.15        1.18      3.77 o
   7   9   1        0.86        1.99      3.02 o
  -3  10   1        6.20        5.93      3.99 o
  -2  10   1        0.45       -2.04      3.19 o
   1  10   1        4.54        0.59      3.40 o
   2  10   1        6.41        5.53      4.14 o
   3  10   1        0.31        1.55      3.68 o
 -14   0   2        0.18        4.35      4.23 o
 -12   0   2       72.49       71.65      7.19 o
 -10   0   2      369.56      357.99     10.44 o
  -8   0   2      873.08      845.78     12.59 o
  -6   0   2       41.15       43.16      1.85 o
  -4   0   2      467.08      430.48      5.74 o
  -2   0   2      349.49      321.10      4.17 o
   0   0   2     2818.96     2595.22     43.66 o
   2   0   2     1836.97     1683.99     17.05 o
   4   0   2        5.63        4.12      0.75 o
   6   0   2       41.15       44.82      2.15 o
   8   0   2       26.85       22.37      1.98 o
  10   0   2      217.31      215.86      8.49 o
  12   0   2       44.14       49.10      6.18 o
  14   0   2        0.91        4.18      4.18 o
 -15   1   2        0.35        3.69      2.91 o
 -14   1   2        9.36       10.15      3.30 o
 -13   1   2       12.00       15.10      3.93 o
 -12   1   2        3.10        1.49      2.78 o
 -11   1   2       43.08       43.58      6.71 o
 -10   1   2       49.28       53.61      2.56 o
  -9   1   2       12.67        8.27      1.42 o
  -8   1   2      367.65      371.35      5.14 o
  -7   1   2        2.76        3.46      0.81 o
  -6   1   2       53.15       46.91      1.50 o
  -5   1   2      404.22      425.22      5.04 o
  -4   1   2      234.87      224.99      2.60 o
  -3   1   2     2048.49     2032.05     16.21 o
  -2   1   2    12587.21    12172.84     86.26 o
  -1   1   2      541.10      533.87      4.25 o
   0   1   2      328.44      337.77      3.33 o
   1   1   2      267.75      276.46      2.80 o
   2   1   2     1067.31     1043.15     10.27 o
   3   1   2      511.89      492.32      4.89 o
   4   1   2       13.29       27.13      1.22 o
   5   1   2      218.44      199.79      3.37 o
   6   1   2      230.45      246.83      3.93 o
   7   1   2        0.02        1.12      0.73 o
   8   1   2      111.02       96.71      3.34 o
   9   1   2        8.47        9.84      1.64 o
  10   1   2       78.95       70.34      3.69 o
  11   1   2        9.91        7.17      2.14 o
  12   1   2       13.32       14.32      3.13 o
  13   1   2       28.61       34.77      4.70 o
  14   1   2        0.01       -0.53      2.86 o
  15   1   2        0.84       -2.81      2.81 o
 -14   2   2        0.05        3.09      2.88 o
 -13   2   2        3.04        1.83      2.25 o
 -12   2   2       14.56       15.64      2.28 o
 -11   2   2       47.59       46.42      2.91 o
 -10   2   2       94.03       89.61      3.56 o
  -9   2   2      124.65      122.73      3.34 o
  -8   2   2       20.19       25.69      1.42 o
  -7   2   2      126.93      125.79      2.53 o
  -6   2   2      160.79      186.38      2.80 o
  -5   2   2      168.83      178.38      2.73 o
  -4   2   2     3979.22     4174.26     36.89 o
  -3   2   2      128.47      125.00      1.82 o
  -2   2   2     2904.39     2891.30     25.24 o
  -1   2   2      258.59      232.73      2.36 o
   0   2   2        0.83        0.81      0.26 o
   1   2   2       15.00       23.56      0.87 o
   2   2   2      150.21      149.50      2.56 o
   3   2   2        9.63        9.77      0.52 o
   4   2   2     1627.46     1793.54     17.16 o
   5   2   2        2.82        8.94      0.99 o
   6   2   2        2.36        0.29      0.64 o
   7   2   2      233.46      232.47      3.56 o
   8   2   2       13.47        9.29      1.20 o
   9   2   2       29.37       30.60      2.73 o
  10   2   2       51.33       51.40      3.82 o
  11   2   2        4.41        5.89      1.96 o
  12   2   2        0.39        3.79      2.16 o
  13   2   2        5.10        6.01      2.93 o
  14   2   2        0.15       -1.94      2.83 o
 -14   3   2        6.42        5.22      2.73 o
 -13   3   2        4.06        4.35      2.47 o
 -12   3   2        0.23       -0.96      1.74 o
 -11   3   2        5.13        7.84      1.70 o
 -10   3   2        3.45        0.39      1.22 o
  -9   3   2        6.21        1.82      1.18 o
  -8   3   2      135.04      129.57      2.69 o
  -7   3   2       14.06       10.58      1.21 o
  -6   3   2      136.51      147.38      2.62 o
  -5   3   2      385.06      397.21      4.83 o
  -4   3   2     1489.82     1546.84     14.21 o
  -3   3   2     2205.71     2282.88     19.12 o
  -2   3   2        5.37        1.37      0.43 o
  -1   3   2      176.20      175.93      2.00 o
   0   3   2      643.12      644.40      6.17 o
   1   3   2       61.55       50.29      1.43 o
   2   3   2      641.67      675.36      9.65 o
   3   3   2      829.17      889.22      9.89 o
   4   3   2      139.96      144.66      2.38 o
   5   3   2      120.54      131.33      1.94 o
   6   3   2      121.87      118.28      1.98 o
   7   3   2        0.07        1.60      0.64 o
   8   3   2       34.30       31.28      1.56 o
   9   3   2       41.76       37.79      2.23 o
  10   3   2        2.33        0.04      1.55 o
  11   3   2        4.18        5.12      1.93 o
  12   3   2        0.03       -0.78      1.92 o
  13   3   2        5.61        3.20      4.44 o
  14   3   2        1.41        3.40      3.05 o
 -14   4   2        1.57        7.78      3.04 o
 -13   4   2        9.00       11.20      2.87 o
 -12   4   2       35.24       36.09      2.86 o
 -11   4   2       50.68       50.53      2.73 o
 -10   4   2       12.04       12.56      1.66 o
  -9   4   2       37.89       33.30      2.31 o
  -8   4   2      122.11      113.31      2.78 o
  -7   4   2       81.52       84.70      2.02 o
  -6   4   2       27.92       30.19      1.20 o
  -5   4   2        0.26       -0.18      0.62 o
  -4   4   2        1.19        0.79      0.62 o
  -3   4   2      341.69      359.98      3.82 o
  -2   4   2        0.43        0.69      0.46 o
  -1   4   2      323.30      307.59      3.48 o
   0   4   2       13.30       13.85      0.69 o
   1   4   2      163.33      148.70      2.68 o
   2   4   2       29.75       38.76      1.58 o
   3   4   2       35.13       42.86      1.77 o
   4   4   2       23.48       23.43      1.32 o
   5   4   2      117.40      116.42      2.70 o
   6   4   2       15.25       20.70      1.15 o
   7   4   2      122.67      102.65      2.22 o
   8   4   2      149.79      136.21      3.21 o
   9   4   2       25.93       20.33      2.82 o
  10   4   2        2.13        0.94      1.73 o
  11   4   2        1.14        1.74      1.88 o
  12   4   2        0.14        1.40      2.03 o
  13   4   2        0.24       -0.98      2.16 o
 -13   5   2        0.01       -2.78      3.04 o
 -12   5   2        1.15        1.29      2.82 o
 -11   5   2        4.17        1.43      2.93 o
 -10   5   2        0.26        1.07      1.50 o
  -9   5   2       30.66       35.65      2.07 o
  -8   5   2        1.77        0.50      1.11 o
  -7   5   2        8.42        8.93      1.20 o
  -6   5   2      138.87      142.62      2.56 o
  -5   5   2        6.37       10.08      1.06 o
  -4   5   2      189.87      195.63      2.63 o
  -3   5   2      106.83      109.81      1.84 o
  -2   5   2        7.67        5.57      0.63 o
  -1   5   2       17.60       20.16      0.77 o
   0   5   2       99.74       98.19      2.63 o
   1   5   2      165.84      162.75      3.99 o
   2   5   2      115.87      122.61      2.81 o
   3   5   2        8.45        4.86      1.10 o
   4   5   2      110.30      111.93      2.97 o
   5   5   2       39.90       46.88      2.47 o
   6   5   2       52.21       50.16      2.68 o
   7   5   2       47.51       42.87      2.15 o
   8   5   2       23.00       18.59      3.07 o
   9   5   2       19.15       23.81      4.82 o
  10   5   2        0.00       -0.40      1.63 o
  11   5   2        0.25        0.42      1.80 o
  12   5   2        4.89        5.79      2.51 o
  13   5   2       13.25       11.17      4.70 o
 -12   6   2        6.33        4.09      3.16 o
 -11   6   2       17.93       19.04      6.02 o
 -10   6   2        2.23        3.55      2.75 o
  -9   6   2        0.05        0.11      1.66 o
  -8   6   2       78.25       80.11      3.79 o
  -7   6   2       54.28       64.21      3.06 o
  -6   6   2       51.09       53.83      2.37 o
  -5   6   2       30.67       38.03      1.77 o
  -4   6   2      173.08      185.06      2.96 o
  -3   6   2       24.85       24.28      1.21 o
  -2   6   2       43.14       41.46      1.64 o
  -1   6   2        2.37        0.84      0.69 o
   0   6   2       69.46       69.74      1.91 o
   1   6   2       60.68       65.22      2.40 o
   2   6   2        4.46        2.86      1.23 o
   3   6   2       28.01       28.69      1.95 o
   4   6   2      169.89      167.95      4.75 o
   5   6   2      117.24      117.31      3.87 o
   6   6   2      104.74      100.88      4.32 o
   7   6   2        2.53        3.01      2.54 o
   8   6   2        0.31       -0.65      3.49 o
   9   6   2        0.16        1.32      3.66 o
  10   6   2        0.89        1.07      3.91 o
  11   6   2        1.34       10.34      4.90 o
  12   6   2        0.63        7.10      5.30 o
 -11   7   2       11.84       12.09      3.17 o
 -10   7   2        4.71        3.42      2.56 o
  -9   7   2        3.09        7.18      2.36 o
  -8   7   2       69.71       74.06      3.06 o
  -7   7   2      107.20      107.46      3.19 o
  -6   7   2        0.61        0.93      1.78 o
  -5   7   2        6.41        8.98      1.52 o
  -4   7   2       27.14       23.76      2.18 o
  -3   7   2        0.09        0.71      1.23 o
  -2   7   2      233.64      250.19      3.94 o
  -1   7   2       57.62       50.85      1.82 o
   0   7   2       41.97       45.69      2.44 o
   1   7   2        0.81       -1.44      1.44 o
   2   7   2       23.14       25.27      3.01 o
   3   7   2       49.32       55.16      3.15 o
   4   7   2        7.78        6.96      2.22 o
   5   7   2       17.24       16.45      2.52 o
   6   7   2        0.59        0.97      2.46 o
   7   7   2        6.11        5.46      3.89 o
   8   7   2        3.50       -0.46      3.87 o
   9   7   2        0.03       -3.57      3.57 o
  10   7   2        3.98        3.97      4.69 o
  11   7   2       38.55       68.33      8.74 o
  -9   8   2       16.03       16.46      5.15 o
  -8   8   2       14.85       23.26      3.98 o
  -7   8   2        2.95        0.84      2.35 o
  -6   8   2        6.16        7.91      2.35 o
  -5   8   2        2.51        4.84      2.07 o
  -4   8   2        1.55        2.94      1.41 o
  -3   8   2        1.63        0.42      1.28 o
  -2   8   2       69.10       76.39      3.72 o
  -1   8   2        0.00       -0.47      1.29 o
   0   8   2       13.46       12.75      1.89 o
   1   8   2       16.58       13.48      3.12 o
   2   8   2       54.27       59.51      3.23 o
   3   8   2       14.26       10.57      2.30 o
   4   8   2       17.24       21.97      3.88 o
   5   8   2       24.78       20.37      2.84 o
   6   8   2        2.55        0.52      2.76 o
   7   8   2       15.54       19.75      5.26 o
   8   8   2        0.02       -0.27      4.29 o
   9   8   2       22.99       32.68      6.68 o
  -7   9   2        1.20        5.58      2.63 o
  -6   9   2        0.56        0.24      2.94 o
  -5   9   2        7.58        8.86      2.73 o
  -4   9   2       11.15        8.58      2.41 o
  -3   9   2        0.31       -0.50      3.32 o
  -2   9   2        0.21       -1.95      2.71 o
  -1   9   2        1.18        0.29      2.99 o
   0   9   2       16.18       12.32      3.85 o
   1   9   2        2.84        0.17      1.78 o
   2   9   2       43.33       43.48      4.40 o
   3   9   2       23.59       26.53      2.87 o
   4   9   2        3.58       -1.33      2.22 o
   5   9   2        0.15        0.52      2.38 o
   6   9   2        4.41        5.72      3.18 o
   7   9   2        0.81        4.43      3.16 o
  -3  10   2        0.26        7.59      3.55 o
   0  10   2        6.90        5.53      3.61 o
   1  10   2       36.36       37.16      5.28 o
   2  10   2        0.04        2.78      2.50 o
   3  10   2        0.00       -0.67      2.90 o
 -15   0   3        8.91        8.03      4.27 o
 -13   0   3        0.54        4.81      3.66 o
 -11   0   3       42.62       49.52      5.74 o
  -9   0   3      136.46      137.16      4.67 o
  -7   0   3     1031.56     1070.00     15.05 o
  -5   0   3        0.00        0.64      0.69 o
  -3   0   3     1429.21     1436.89     16.69 o
  -1   0   3      790.61      759.33      8.10 o
   1   0   3      323.54      360.10      3.70 o
   3   0   3     2898.74     2591.84     48.03 o
   5   0   3      460.38      453.60      9.35 o
   7   0   3       20.69       36.23      3.38 o
   9   0   3       65.86       62.84      4.00 o
  11   0   3        0.06        0.27      2.90 o
  13   0   3       16.93       22.64      4.98 o
  15   0   3        0.32        6.56      4.54 o
 -15   1   3        0.00        3.79      2.96 o
 -14   1   3        2.70        4.08      2.89 o
 -13   1   3        3.06        2.65      2.59 o
 -12   1   3       14.74       10.86      2.41 o
 -11   1   3       10.46        7.87      2.19 o
 -10   1   3        0.00       -1.11      1.19 o
  -9   1   3       16.14       15.83      1.62 o
  -8   1   3        5.41        5.50      1.00 o
  -7   1   3       21.87       24.18      1.44 o
  -6   1   3      248.37      266.20      3.79 o
  -5   1   3       71.60       89.06      1.62 o
  -4   1   3     1252.48     1235.67     10.33 o
  -3   1   3     1480.31     1373.65     11.58 o
  -2   1   3        0.93        3.15      0.38 o
  -1   1   3     5942.75     5833.55     48.84 o
   0   1   3     3267.94     3195.38     25.25 o
   1   1   3      242.61      261.97      2.42 o
   2   1   3     1626.24     1729.18     13.78 o
   3   1   3      820.99      870.77      8.81 o
   4   1   3       12.28       11.24      0.67 o
   5   1   3      537.57      516.87      9.02 o
   6   1   3       27.40       26.42      1.38 o
   7   1   3        2.43        2.69      0.80 o
   8   1   3       91.65       83.42      2.55 o
   9   1   3      402.65      370.34      7.11 o
  10   1   3        0.20       -1.61      1.61 o
  11   1   3        9.07       12.00      2.30 o
  12   1   3        3.05        2.26      2.37 o
  13   1   3        4.65       -1.35      2.41 o
  14   1   3        0.66        2.12      3.68 o
 -14   2   3        0.24        3.20      3.09 o
 -13   2   3        3.00        0.93      3.18 o
 -12   2   3        7.38       10.67      2.52 o
 -11   2   3        6.98        7.02      1.94 o
 -10   2   3      146.78      158.92      4.63 o
  -9   2   3       49.22       49.12      2.33 o
  -8   2   3       76.32       81.01      3.32 o
  -7   2   3      222.33      209.37      3.22 o
  -6   2   3       66.59       68.03      1.81 o
  -5   2   3      115.37      106.39      2.08 o
  -4   2   3      864.93      934.15     13.66 o
  -3   2   3      112.58      127.04      1.79 o
  -2   2   3      465.85      481.42      4.82 o
  -1   2   3     1216.08     1242.55     10.03 o
   0   2   3      185.03      187.06      2.17 o
   1   2   3      228.07      242.87      3.22 o
   2   2   3     1601.23     1560.84     14.77 o
   3   2   3      761.61      727.42     11.90 o
   4   2   3        1.61        1.88      0.47 o
   5   2   3      228.66      254.59      3.38 o
   6   2   3      123.56      115.80      2.21 o
   7   2   3      321.36      316.04      4.69 o
   8   2   3      106.71      109.07      4.21 o
   9   2   3        3.04        0.29      1.90 o
  10   2   3        5.82        5.54      1.92 o
  11   2   3       12.44       17.24      2.53 o
  12   2   3       69.88       75.10      5.21 o
  13   2   3       27.95       31.54      4.50 o
  14   2   3        0.22        1.72      3.12 o
 -14   3   3        1.25        0.71      2.56 o
 -13   3   3        3.25        7.63      2.62 o
 -12   3   3        0.00        0.72      1.48 o
 -11   3   3       13.84       12.59      1.74 o
 -10   3   3       26.12       19.83      2.77 o
  -9   3   3        4.80        5.38      1.33 o
  -8   3   3       70.33       71.15      2.12 o
  -7   3   3       11.51       13.33      1.04 o
  -6   3   3      307.63      297.86      3.86 o
  -5   3   3      247.03      225.71      2.96 o
  -4   3   3      893.11      867.96     12.11 o
  -3   3   3       20.63       13.32      1.00 o
  -2   3   3      263.94      256.01      2.80 o
  -1   3   3       83.83       73.68      1.12 o
   0   3   3        1.77        1.94      0.52 o
   1   3   3       86.97       86.59      2.00 o
   2   3   3      809.89      797.12     10.99 o
   3   3   3        0.67        1.73      0.80 o
   4   3   3      156.73      181.32      3.21 o
   5   3   3       14.86       17.15      0.79 o
   6   3   3      137.78      135.76      2.69 o
   7   3   3       52.21       50.25      1.71 o
   8   3   3      195.51      181.44      3.44 o
   9   3   3        0.05       -1.42      1.42 o
  10   3   3        7.55        3.94      1.82 o
  11   3   3        1.33        0.01      1.74 o
  12   3   3        4.80        3.72      2.19 o
  13   3   3        0.00        1.41      2.70 o
  14   3   3        0.29        0.70      2.89 o
 -13   4   3        4.00        7.38      3.60 o
 -12   4   3        3.81        2.44      2.01 o
 -11   4   3        4.04        3.28      1.78 o
 -10   4   3       13.30       11.82      1.64 o
  -9   4   3        2.75        5.48      1.38 o
  -8   4   3        0.18       -1.05      1.05 o
  -7   4   3       65.14       51.75      2.38 o
  -6   4   3      192.92      181.13      3.00 o
  -5   4   3      102.64      114.70      2.32 o
  -4   4   3       32.17       35.24      1.78 o
  -3   4   3      346.52      355.25      4.20 o
  -2   4   3       19.54       20.24      0.81 o
  -1   4   3        5.39        3.61      0.46 o
   0   4   3       20.28       22.44      1.19 o
   1   4   3      796.63      821.34     10.32 o
   2   4   3      138.54      147.01      3.46 o
   3   4   3        8.73        9.13      1.19 o
   4   4   3        4.83        7.06      1.27 o
   5   4   3       96.24       93.34      3.06 o
   6   4   3       17.28       15.35      1.77 o
   7   4   3       89.50       84.70      2.74 o
   8   4   3      147.30      131.20      3.33 o
   9   4   3        1.49        0.54      1.54 o
  10   4   3       27.85       28.67      2.62 o
  11   4   3        0.40        0.57      2.31 o
  12   4   3        0.25       -1.87      1.87 o
  13   4   3       16.57       21.67      4.03 o
 -13   5   3        1.73        3.34      3.20 o
 -12   5   3        0.37       -0.87      2.18 o
 -11   5   3        1.28        2.37      2.12 o
 -10   5   3        1.08       -0.19      2.19 o
  -9   5   3        8.42        9.78      2.05 o
  -8   5   3       23.72       21.96      1.89 o
  -7   5   3      115.38      108.94      2.61 o
  -6   5   3      352.92      325.20      4.60 o
  -5   5   3      503.20      490.00      5.61 o
  -4   5   3       71.10       71.27      2.33 o
  -3   5   3       70.63       72.56      1.50 o
  -2   5   3       57.60       63.53      1.32 o
  -1   5   3      107.94      120.98      1.90 o
   0   5   3      250.74      253.18      4.13 o
   1   5   3       11.11       12.79      1.35 o
   2   5   3        1.48        2.57      0.97 o
   3   5   3       98.24       98.23      2.73 o
   4   5   3        4.73        8.75      1.50 o
   5   5   3        5.94        4.39      1.54 o
   6   5   3        0.09        0.30      1.50 o
   7   5   3        0.03        0.95      1.71 o
   8   5   3        1.67        2.87      2.23 o
   9   5   3        0.03       -1.96      1.96 o
  10   5   3        3.70        4.23      2.70 o
  11   5   3        7.23        9.56      3.22 o
  12   5   3        0.06        3.21      2.94 o
  13   5   3        7.14        9.38      2.56 o
 -12   6   3        4.30        2.86      3.21 o
 -11   6   3        7.36        5.72      3.17 o
 -10   6   3        4.59        9.31      2.86 o
  -9   6   3        0.00       -1.05      1.31 o
  -8   6   3       22.57       16.60      1.70 o
  -7   6   3       94.42       92.66      2.92 o
  -6   6   3       49.93       54.35      2.12 o
  -5   6   3      146.33      139.42      2.92 o
  -4   6   3       55.10       59.94      1.96 o
  -3   6   3       23.70       24.57      1.50 o
  -2   6   3       98.44       99.43      1.92 o
  -1   6   3        0.04       -0.76      0.85 o
   0   6   3      162.66      173.83      4.56 o
   1   6   3        0.02       -1.05      1.05 o
   2   6   3       41.66       41.68      2.15 o
   3   6   3        3.27        3.84      1.42 o
   4   6   3       21.70       30.99      2.29 o
   5   6   3      224.50      231.60      5.51 o
   6   6   3        2.26        1.04      1.84 o
   7   6   3        0.92       -0.65      1.76 o
   8   6   3        0.57       -2.96      3.38 o
   9   6   3        0.35       -3.62      3.62 o
  10   6   3        4.00        8.53      4.50 o
  11   6   3        0.00       -4.22      4.22 o
  12   6   3       19.53       31.30      7.02 o
 -11   7   3        0.25       -2.90      3.69 o
 -10   7   3        1.50        1.64      2.70 o
  -9   7   3        0.16       -0.87      2.15 o
  -8   7   3        1.75        3.39      1.78 o
  -7   7   3       49.19       44.84      2.47 o
  -6   7   3        3.88        5.62      1.56 o
  -5   7   3        2.82        5.60      1.79 o
  -4   7   3       12.68       14.65      1.52 o
  -3   7   3       71.79       68.78      2.18 o
  -2   7   3       18.84       24.32      1.99 o
  -1   7   3        2.59       -0.08      1.04 o
   0   7   3      179.06      196.42      4.89 o
   1   7   3        6.02        5.28      1.79 o
   2   7   3       82.15       92.94      3.66 o
   3   7   3      261.31      260.35      8.92 o
   4   7   3        0.04       -1.88      1.88 o
   5   7   3        0.03       -1.30      2.08 o
   6   7   3       27.96       26.82      3.41 o
   7   7   3        6.86        8.98      2.90 o
   8   7   3        0.04       -3.40      3.47 o
   9   7   3        0.72        0.42      4.14 o
  10   7   3       14.46       15.76      5.65 o
  -9   8   3       33.17       37.58      4.70 o
  -8   8   3        0.84        1.33      3.02 o
  -7   8   3        5.75        5.80      1.70 o
  -6   8   3        0.01       -1.68      1.68 o
  -5   8   3        4.88        4.61      1.50 o
  -4   8   3        9.73        8.36      1.65 o
  -3   8   3        2.85        0.43      2.29 o
  -2   8   3       19.06       14.66      2.18 o
  -1   8   3      108.46      111.00      3.58 o
   0   8   3      177.10      191.50      5.52 o
   1   8   3       30.47       29.61      3.61 o
   2   8   3        2.39        1.45      2.53 o
   3   8   3        6.06        5.21      2.21 o
   4   8   3       85.54       89.68      4.18 o
   5   8   3       13.49       18.39      2.79 o
   6   8   3       12.80       11.87      3.83 o
   7   8   3        2.30        0.96      3.00 o
   8   8   3       13.07        8.81      4.92 o
   9   8   3       26.10       30.44      6.60 o
  -7   9   3        4.14        6.04      2.71 o
  -6   9   3        2.72        5.49      2.46 o
  -5   9   3        0.38       -1.73      2.02 o
  -4   9   3       21.00       24.93      4.64 o
  -3   9   3        4.54        2.70      2.16 o
  -2   9   3       14.61        9.19      3.61 o
  -1   9   3       39.22       39.60      5.00 o
   0   9   3       11.74        9.04      2.02 o
   1   9   3       18.40       20.57      2.51 o
   2   9   3        0.42        2.43      2.25 o
   3   9   3        7.80        6.30      2.50 o
   4   9   3        3.34       -0.26      2.40 o
   5   9   3        0.46       -2.15      2.52 o
   6   9   3        3.20        4.90      5.07 o
   7   9   3       24.35       21.90      5.91 o
  -1  10   3        0.93       -3.41      3.41 o
   0  10   3        5.52        1.79      3.85 o
   1  10   3       11.41       13.96      4.94 o
   2  10   3       38.82       32.54      3.02 o
   3  10   3        1.07        0.02      3.62 o
 -14   0   4        0.73        0.38      3.76 o
 -12   0   4        8.87        8.65      2.69 o
 -10   0   4       81.98       79.00      8.07 o
  -8   0   4      285.36      259.89      5.50 o
  -6   0   4        0.26       -0.93      0.93 o
  -4   0   4      520.98      479.84      8.35 o
  -2   0   4     3545.15     3579.01     36.29 o
   0   0   4    20160.88    18614.47    190.04 o
   2   0   4       21.81       24.06      0.81 o
   4   0   4       53.63       69.25      2.42 o
   6   0   4     1197.73     1243.45     33.00 o
   8   0   4       74.30       71.14      3.13 o
  10   0   4      136.77      105.18      7.55 o
  12   0   4       91.88       99.02      8.15 o
  14   0   4        7.56       19.48      5.42 o
 -14   1   4       43.39       47.47      5.02 o
 -13   1   4        0.00       -1.09      2.41 o
 -12   1   4        0.42        2.52      1.89 o
 -11   1   4        5.49        9.14      1.86 o
 -10   1   4       68.42       71.37      3.31 o
  -9   1   4      169.43      181.69      4.23 o
  -8   1   4        0.02       -0.75      0.75 o
  -7   1   4        2.51        0.65      0.71 o
  -6   1   4      553.63      556.70      6.12 o
  -5   1   4      199.38      215.85      2.96 o
  -4   1   4       21.24       21.58      0.82 o
  -3   1   4      458.02      444.24      4.76 o
  -2   1   4     2902.51     2865.29     26.79 o
  -1   1   4     2117.33     2214.67     18.43 o
   0   1   4     2432.56     2230.13     17.60 o
   1   1   4      207.14      167.53      1.67 o
   2   1   4      763.03      749.22      6.64 o
   3   1   4      248.32      265.84      3.03 o
   4   1   4      335.84      338.17      4.38 o
   5   1   4        0.16        1.27      0.56 o
   6   1   4      307.62      304.03      4.84 o
   7   1   4       96.65       91.44      2.76 o
   8   1   4      505.42      506.87      8.57 o
   9   1   4       25.34       20.51      2.36 o
  10   1   4      155.95      155.40      9.92 o
  11   1   4       25.98       24.12      3.35 o
  12   1   4       42.68       45.42      4.30 o
  13   1   4        1.96        1.78      2.49 o
  14   1   4       16.02       17.92      3.68 o
 -14   2   4        6.38        7.05      3.20 o
 -13   2   4        0.40        2.02      2.22 o
 -12   2   4       20.49       18.26      2.88 o
 -11   2   4       38.36       35.90      4.16 o
 -10   2   4       42.32       44.55      3.41 o
  -9   2   4        0.70        2.38      1.23 o
  -8   2   4      236.29      223.15      4.12 o
  -7   2   4        3.76        2.80      0.88 o
  -6   2   4      124.93      122.99      2.95 o
  -5   2   4      308.57      324.68      4.28 o
  -4   2   4        0.01        1.31      0.65 o
  -3   2   4     1293.55     1340.78     12.54 o
  -2   2   4      203.30      233.22      2.62 o
  -1   2   4     5558.88     5504.57     42.54 o
   0   2   4     1015.70     1047.46      9.09 o
   1   2   4        8.14       14.17      0.66 o
   2   2   4      758.98      746.02     10.20 o
   3   2   4       24.50       27.43      1.21 o
   4   2   4      112.11      126.95      2.11 o
   5   2   4      460.56      526.06      6.87 o
   6   2   4       50.65       46.68      1.57 o
   7   2   4       13.97       14.58      1.15 o
   8   2   4       87.46       78.51      3.95 o
   9   2   4        6.32        7.20      1.91 o
  10   2   4        0.87       -0.64      1.61 o
  11   2   4      101.35      109.94      4.64 o
  12   2   4       10.22       10.44      2.96 o
  13   2   4       39.26       41.72      4.46 o
  14   2   4       20.63       17.50      5.07 o
 -14   3   4        6.13        8.59      3.01 o
 -13   3   4        3.26        5.26      2.04 o
 -12   3   4        8.32        6.34      1.92 o
 -11   3   4        1.57        1.51      1.66 o
 -10   3   4       76.53       75.95      3.37 o
  -9   3   4        0.25       -1.14      1.14 o
  -8   3   4       11.13       10.66      1.19 o
  -7   3   4        0.01        0.30      0.78 o
  -6   3   4      119.77      105.46      2.16 o
  -5   3   4       50.21       47.44      1.38 o
  -4   3   4       35.59       37.09      1.28 o
  -3   3   4        0.00       -0.42      0.46 o
  -2   3   4      328.09      303.40      3.27 o
  -1   3   4        9.38       12.76      0.53 o
   0   3   4       90.00       96.93      1.86 o
   1   3   4      268.80      288.14      4.00 o
   2   3   4      126.59      121.43      2.35 o
   3   3   4       48.75       62.21      2.15 o
   4   3   4       24.93       24.49      2.20 o
   5   3   4      389.06      399.25      6.62 o
   6   3   4       27.55       27.42      1.24 o
   7   3   4       20.43       22.26      1.43 o
   8   3   4       45.93       40.83      2.17 o
   9   3   4       16.60       13.41      2.08 o
  10   3   4        1.11        0.89      1.64 o
  11   3   4        6.69        5.29      2.01 o
  12   3   4      101.56      115.86      5.07 o
  13   3   4       45.57       45.26      5.98 o
  14   3   4        7.59       10.17      3.48 o
 -13   4   4        6.88        9.40      2.88 o
 -12   4   4        6.13        7.77      1.86 o
 -11   4   4        4.39        4.36      1.65 o
 -10   4   4       14.39       12.97      1.79 o
  -9   4   4        3.89        3.46      1.25 o
  -8   4   4        4.86        2.29      1.17 o
  -7   4   4       13.09       13.79      1.37 o
  -6   4   4      574.16      572.87      6.88 o
  -5   4   4      451.79      444.17      5.20 o
  -4   4   4        4.53        3.54      0.70 o
  -3   4   4      179.37      165.00      2.55 o
  -2   4   4        8.51        9.31      0.63 o
  -1   4   4      504.64      561.59      5.70 o
   0   4   4       61.82       54.90      1.55 o
   1   4   4       45.15       52.34      1.86 o
   2   4   4     1553.11     1619.14     29.09 o
   3   4   4      506.19      479.06      9.10 o
   4   4   4       78.52       77.68      2.42 o
   5   4   4       34.82       45.99      2.37 o
   6   4   4       15.98       16.58      1.91 o
   7   4   4       22.72       18.89      2.41 o
   8   4   4       20.00       19.55      2.12 o
   9   4   4        0.32        0.54      1.85 o
  10   4   4       13.31       13.18      2.12 o
  11   4   4       15.88       17.56      2.49 o
  12   4   4       22.23       23.85      4.78 o
  13   4   4        5.78       10.21      3.19 o
 -13   5   4        1.99       -0.64      2.93 o
 -12   5   4       14.93       24.36      3.14 o
 -11   5   4       14.75       12.25      3.01 o
 -10   5   4        0.13       -1.53      1.53 o
  -9   5   4       20.19       22.22      1.94 o
  -8   5   4       16.35       20.87      2.97 o
  -7   5   4        1.71        0.29      1.15 o
  -6   5   4        1.65        0.74      1.04 o
  -5   5   4        0.19        0.95      1.04 o
  -4   5   4      737.77      685.79      7.14 o
  -3   5   4        1.92        2.33      0.66 o
  -2   5   4       69.35       72.65      1.47 o
  -1   5   4      119.01      130.62      2.12 o
   0   5   4        1.97        0.14      0.86 o
   1   5   4        0.43       -0.81      0.81 o
   2   5   4      109.89      125.50      3.47 o
   3   5   4       36.23       38.52      2.13 o
   4   5   4       91.96       95.37      3.23 o
   5   5   4      310.69      302.44      6.43 o
   6   5   4       12.83       12.44      2.58 o
   7   5   4        3.53        4.64      2.27 o
   8   5   4        1.10        0.75      2.00 o
   9   5   4       46.63       38.94      4.25 o
  10   5   4       22.56       23.22      3.85 o
  11   5   4        0.03       -1.46      2.42 o
  12   5   4        3.22        7.35      3.35 o
 -12   6   4        3.81        3.40      3.39 o
 -11   6   4        1.44        3.94      2.28 o
 -10   6   4       23.63       33.52      3.30 o
  -9   6   4       14.35       13.77      1.83 o
  -8   6   4       14.31       11.91      1.97 o
  -7   6   4       51.81       60.98      2.62 o
  -6   6   4       72.26       69.55      2.58 o
  -5   6   4       36.89       36.13      1.77 o
  -4   6   4       22.13       20.78      1.42 o
  -3   6   4      102.51      112.95      2.50 o
  -2   6   4      452.73      448.27      5.64 o
  -1   6   4        3.38        4.30      1.02 o
   0   6   4       99.49       94.54      3.05 o
   1   6   4       16.75       12.99      2.52 o
   2   6   4        6.76        6.42      2.16 o
   3   6   4      158.46      160.31      4.77 o
   4   6   4      288.46      286.16      6.09 o
   5   6   4       21.76       21.35      2.25 o
   6   6   4       20.82       25.69      2.77 o
   7   6   4        3.82        1.74      2.25 o
   8   6   4       20.67       22.22      5.21 o
   9   6   4       10.73       15.09      5.00 o
  10   6   4        7.89        9.39      5.06 o
  11   6   4        1.72       -2.94      4.43 o
 -10   7   4       14.57       13.05      6.89 o
  -9   7   4        3.36        3.23      1.98 o
  -8   7   4       43.67       53.20      3.62 o
  -7   7   4       32.14       32.97      2.29 o
  -6   7   4        0.67       -1.22      1.22 o
  -5   7   4        0.87       -0.94      1.16 o
  -4   7   4        2.90        3.50      1.18 o
  -3   7   4       99.42      105.00      2.43 o
  -2   7   4      244.43      250.68      5.02 o
  -1   7   4        0.00       -1.93      1.93 o
   0   7   4       25.83       28.40      2.37 o
   1   7   4       23.12       23.80      2.33 o
   2   7   4       39.13       34.85      2.75 o
   3   7   4      115.88      119.85      4.42 o
   4   7   4       60.32       62.28      4.14 o
   5   7   4        3.59        3.85      2.48 o
   6   7   4        4.83        1.94      2.43 o
   7   7   4        7.08       16.39      5.00 o
   8   7   4        0.93        1.75      4.06 o
   9   7   4        0.90       -3.87      3.87 o
  10   7   4        0.19        2.59      4.62 o
  -9   8   4        2.30        5.33      2.66 o
  -8   8   4        0.22        0.42      1.90 o
  -7   8   4        0.01        1.27      1.73 o
  -6   8   4        0.59        2.30      1.60 o
  -5   8   4        1.00       -0.40      1.42 o
  -4   8   4        0.77       -1.09      1.27 o
  -3   8   4        1.20        0.83      1.32 o
  -2   8   4        1.70        0.94      1.65 o
  -1   8   4       35.80       47.48      4.06 o
   0   8   4       34.68       31.64      2.68 o
   1   8   4        2.30        0.14      1.95 o
   2   8   4        3.70        4.69      2.20 o
   3   8   4       14.19       16.81      3.09 o
   4   8   4        9.67        8.02      2.48 o
   5   8   4       11.59       10.84      2.98 o
   6   8   4        5.75        8.10      3.07 o
   7   8   4        1.27       -1.28      4.31 o
   8   8   4        0.67       -4.18      4.18 o
   9   8   4        9.02       11.56      5.68 o
  -6   9   4        0.23       -0.49      2.23 o
  -5   9   4        0.01       -0.77      1.87 o
  -4   9   4       16.88       17.93      2.90 o
  -3   9   4       12.44       10.85      4.31 o
  -2   9   4        4.76       -2.77      3.45 o
  -1   9   4       15.16       14.02      2.09 o
   0   9   4       15.66       14.93      2.37 o
   1   9   4       10.91       15.22      3.62 o
   2   9   4       19.02       16.79      2.73 o
   3   9   4        8.39        6.23      2.55 o
   4   9   4        0.05       -2.20      3.48 o
   5   9   4        0.01       -0.71      2.89 o
   6   9   4        1.16        1.60      8.75 o
  -2  10   4        1.09        0.55      3.59 o
  -1  10   4       10.20        5.57      4.12 o
   0  10   4        2.19       -1.24      4.29 o
   1  10   4       37.74       35.90      6.06 o
   2  10   4        8.25       13.15      3.18 o
 -13   0   5       34.13       38.90      6.24 o
 -11   0   5      113.21      126.67      6.28 o
  -9   0   5       83.32       82.73      4.66 o
  -7   0   5       29.07       26.77      2.62 o
  -5   0   5     1051.41     1092.15     17.99 o
  -3   0   5     1213.94     1125.14     14.91 o
  -1   0   5     4744.05     4884.16     53.74 o
   1   0   5     4395.63     4443.08     48.35 o
   3   0   5     3770.06     4101.21     50.15 o
   5   0   5       55.03       56.14      2.26 o
   7   0   5        9.33        6.72      1.33 o
   9   0   5     1282.99     1241.72     25.66 o
  11   0   5       30.18       35.14      5.11 o
  13   0   5        0.64       -0.61      3.30 o
 -14   1   5        1.14        3.62      6.05 o
 -13   1   5        0.43        1.44      2.21 o
 -12   1   5       17.73       12.28      4.71 o
 -11   1   5       82.25       75.99      3.66 o
 -10   1   5      140.30      126.83      4.50 o
  -9   1   5        6.12        5.57      1.47 o
  -8   1   5        5.64        6.11      1.14 o
  -7   1   5       24.84       24.57      1.29 o
  -6   1   5       18.87       22.17      1.14 o
  -5   1   5      975.35      968.88      9.56 o
  -4   1   5        7.66       12.15      0.78 o
  -3   1   5      212.36      205.86      3.35 o
  -2   1   5     4553.08     4379.45     38.56 o
  -1   1   5     3977.42     3949.15     32.42 o
   0   1   5      173.36      155.90      1.86 o
   1   1   5      606.20      566.20      4.91 o
   2   1   5      857.60      863.36      6.80 o
   3   1   5       41.02       40.03      1.00 o
   4   1   5      458.77      502.33      6.13 o
   5   1   5     1282.11     1334.22     14.71 o
   6   1   5       22.86       24.80      1.53 o
   7   1   5       20.64       17.87      1.65 o
   8   1   5      186.89      165.66      7.45 o
   9   1   5      283.63      275.43      7.44 o
  10   1   5        2.25        3.89      1.91 o
  11   1   5      147.24      134.35      6.23 o
  12   1   5       18.99       19.44      3.19 o
  13   1   5        0.79        2.77      2.65 o
  14   1   5        4.01        7.22      3.92 o
 -14   2   5        9.62       10.74      3.36 o
 -13   2   5        8.01        8.34      2.60 o
 -12   2   5       20.96       28.39      3.36 o
 -11   2   5        4.18        6.03      2.22 o
 -10   2   5        0.17       -0.16      1.58 o
  -9   2   5       40.55       41.23      3.13 o
  -8   2   5      169.12      160.75      3.48 o
  -7   2   5       21.49       19.00      1.41 o
  -6   2   5      246.51      246.76      4.07 o
  -5   2   5      484.78      490.43      5.94 o
  -4   2   5      257.61      241.39      3.01 o
  -3   2   5        1.97        2.32      0.50 o
  -2   2   5      740.82      733.07      6.75 o
  -1   2   5      734.62      786.83      6.73 o
   0   2   5      262.26      268.55      2.67 o
   1   2   5      285.52      261.76      3.39 o
   2   2   5      160.29      154.32      2.64 o
   3   2   5      126.04      111.53      1.81 o
   4   2   5       52.21       59.05      1.32 o
   5   2   5      241.42      235.17      4.90 o
   6   2   5       70.36       75.65      1.92 o
   7   2   5       24.96       21.61      1.42 o
   8   2   5      258.41      235.96      6.37 o
   9   2   5       73.27       75.71      3.65 o
  10   2   5       66.48       71.46      3.73 o
  11   2   5       33.60       35.70      3.19 o
  12   2   5        2.53        4.95      2.65 o
  13   2   5        0.68       -1.66      2.39 o
  14   2   5        0.11        0.80      2.76 o
 -14   3   5        1.60        3.14      3.69 o
 -13   3   5        0.81        1.74      1.90 o
 -12   3   5        3.50        2.14      1.79 o
 -11   3   5        4.03        1.86      1.84 o
 -10   3   5        2.88        3.72      1.70 o
  -9   3   5        1.45       -0.25      1.24 o
  -8   3   5        0.13       -0.87      0.87 o
  -7   3   5       65.23       63.29      2.03 o
  -6   3   5        0.05        2.00      0.82 o
  -5   3   5        1.00        0.25      0.64 o
  -4   3   5      298.82      282.98      3.42 o
  -3   3   5       47.46       55.73      1.32 o
  -2   3   5       90.51       90.01      1.54 o
  -1   3   5      353.83      354.87      3.66 o
   0   3   5     1036.29     1058.78     10.73 o
   1   3   5        0.87       -0.40      0.62 o
   2   3   5      121.08      101.27      2.71 o
   3   3   5      380.72      362.52      6.23 o
   4   3   5        0.00       -0.83      0.83 o
   5   3   5      295.01      274.35      6.29 o
   6   3   5        0.15       -0.71      0.71 o
   7   3   5      177.98      186.54      3.95 o
   8   3   5       96.68       92.77      3.71 o
   9   3   5       25.96       24.86      2.35 o
  10   3   5        4.11        3.50      1.74 o
  11   3   5        3.50        4.29      2.90 o
  12   3   5        1.42        3.17      2.68 o
  13   3   5       31.92       36.29      4.76 o
  14   3   5        1.74       -1.80      2.59 o
 -13   4   5        0.03        1.89      5.12 o
 -12   4   5        0.01        0.26      1.84 o
 -11   4   5        2.07        1.40      1.71 o
 -10   4   5        3.92        7.38      2.22 o
  -9   4   5        0.01       -0.83      1.15 o
  -8   4   5       27.16       27.34      1.75 o
  -7   4   5       60.41       56.14      2.13 o
  -6   4   5      577.20      558.81      6.85 o
  -5   4   5      269.74      273.03      3.58 o
  -4   4   5      284.10      278.58      3.48 o
  -3   4   5      486.64      502.10      6.05 o
  -2   4   5       24.02       23.24      0.85 o
  -1   4   5       28.03       24.29      1.16 o
   0   4   5      145.22      138.14      2.99 o
   1   4   5      381.14      420.21      6.25 o
   2   4   5      110.53      129.85      3.34 o
   3   4   5      210.14      207.04      4.49 o
   4   4   5        0.92       -0.38      1.01 o
   5   4   5       51.63       50.14      2.54 o
   6   4   5       67.29       64.93      3.46 o
   7   4   5      319.82      329.36      9.97 o
   8   4   5       37.79       47.59      4.09 o
   9   4   5        0.00       -0.42      2.13 o
  10   4   5        8.35        6.86      2.67 o
  11   4   5        6.89        4.68      2.03 o
  12   4   5        8.53        9.58      3.24 o
  13   4   5        0.27       -0.75      2.70 o
 -12   5   5       17.13       24.09      3.24 o
 -11   5   5        2.97        3.12      2.18 o
 -10   5   5        0.14       -1.10      1.64 o
  -9   5   5        0.12        0.52      1.42 o
  -8   5   5       56.80       57.20      2.83 o
  -7   5   5        6.84        4.90      1.30 o
  -6   5   5       13.96       15.45      1.52 o
  -5   5   5        6.21        6.76      1.26 o
  -4   5   5     1024.52      993.19      9.93 o
  -3   5   5        2.70        1.90      0.82 o
  -2   5   5       61.98       52.82      1.24 o
  -1   5   5       96.56      101.93      1.86 o
   0   5   5      115.72      122.23      3.26 o
   1   5   5       51.17       56.71      2.84 o
   2   5   5        1.18        1.69      1.32 o
   3   5   5       52.56       46.33      2.80 o
   4   5   5      267.01      265.25      5.66 o
   5   5   5       69.26       68.82      3.14 o
   6   5   5       20.15       25.63      2.69 o
   7   5   5        3.32       -2.43      2.43 o
   8   5   5        6.02        5.46      3.46 o
   9   5   5       18.50       22.78      3.63 o
  10   5   5        3.76        3.48      2.67 o
  11   5   5       16.54       17.15      3.86 o
  12   5   5        0.76        4.36      3.27 o
 -11   6   5        3.61        7.85      2.54 o
 -10   6   5        7.43       12.11      2.17 o
  -9   6   5        0.08       -0.27      1.49 o
  -8   6   5       35.58       32.20      2.33 o
  -7   6   5        0.11        2.70      1.35 o
  -6   6   5        1.60        0.59      1.22 o
  -5   6   5      112.94      109.80      2.78 o
  -4   6   5       32.69       34.99      1.69 o
  -3   6   5        5.35        4.43      1.09 o
  -2   6   5      173.01      160.77      3.38 o
  -1   6   5        3.81        0.28      1.54 o
   0   6   5        4.21        1.98      1.29 o
   1   6   5       11.44        9.29      1.81 o
   2   6   5        6.90        2.99      1.64 o
   3   6   5        1.75        2.16      1.43 o
   4   6   5       63.68       60.64      3.02 o
   5   6   5       75.20       73.23      3.86 o
   6   6   5        6.54        3.85      1.97 o
   7   6   5       13.81       19.23      3.50 o
   8   6   5        5.47        6.79      3.54 o
   9   6   5       35.22       33.46      6.14 o
  10   6   5       10.98        6.89      4.92 o
  11   6   5        0.74       -1.75      4.67 o
 -10   7   5        9.12        4.44      3.84 o
  -9   7   5       42.51       44.87      4.96 o
  -8   7   5       46.34       57.92      2.83 o
  -7   7   5       54.90       57.51      3.14 o
  -6   7   5        3.99        3.60      1.41 o
  -5   7   5       19.61       19.95      1.62 o
  -4   7   5        0.46        2.85      1.18 o
  -3   7   5      174.13      181.77      4.36 o
  -2   7   5       68.80       60.16      2.81 o
  -1   7   5       26.74       20.78      2.39 o
   0   7   5       24.27       22.14      6.97 o
   1   7   5       26.03       29.45      2.60 o
   2   7   5       13.36       15.14      2.28 o
   3   7   5        6.51        2.20      2.06 o
   4   7   5       19.47       14.66      2.56 o
   5   7   5        0.73       -2.56      2.56 o
   6   7   5        0.39       -1.41      2.28 o
   7   7   5        8.46       17.91      5.11 o
   8   7   5        1.51       -2.17      3.85 o
   9   7   5        0.49       -2.96      4.52 o
  10   7   5        0.31       -0.25      4.73 o
  -9   8   5       50.28       49.73      3.87 o
  -8   8   5        6.58        2.99      1.97 o
  -7   8   5        0.16        1.82      1.84 o
  -6   8   5       12.28       12.97      1.91 o
  -5   8   5        0.09       -1.10      1.24 o
  -4   8   5        0.38       -1.23      1.23 o
  -3   8   5       17.44       18.94      1.92 o
  -2   8   5        1.39       -2.15      2.15 o
  -1   8   5       22.99       25.77      2.54 o
   0   8   5       14.46       11.41      2.31 o
   1   8   5       24.00       21.22      2.62 o
   2   8   5        8.00        1.49      2.28 o
   3   8   5       13.66       12.45      2.97 o
   4   8   5        8.23       12.48      3.18 o
   5   8   5        8.20        8.48      3.11 o
   6   8   5        5.78        3.24      2.97 o
   7   8   5        0.39        7.46      4.71 o
   8   8   5        1.99       -4.27      4.27 o
  -6   9   5        8.86        6.81      1.79 o
  -5   9   5        2.42        2.45      2.63 o
  -4   9   5        0.97        1.07      2.38 o
  -3   9   5        6.36        2.79      3.74 o
  -2   9   5        9.19        5.46      2.00 o
  -1   9   5       45.33       42.46      3.44 o
   0   9   5       12.25        8.00      2.45 o
   1   9   5        2.90        0.87      2.33 o
   2   9   5        4.00        3.34      2.50 o
   3   9   5        0.65        0.37      2.53 o
   4   9   5        1.67       -0.64      2.71 o
   5   9   5        0.64       -2.91      2.91 o
   6   9   5        4.85        4.11      4.16 o
  -1  10   5        0.03       -1.47      4.14 o
   0  10   5       12.96       14.39      2.50 o
   1  10   5        7.13        7.92      3.06 o
 -14   0   6       12.27       12.40      5.21 o
 -12   0   6        0.06        2.33      2.81 o
 -10   0   6      100.08      105.53      5.60 o
  -8   0   6        7.33       12.78      1.97 o
  -6   0   6       19.38       23.17      2.78 o
  -4   0   6     2118.04     2196.87     28.21 o
  -2   0   6        4.33        2.20      0.68 o
   0   0   6       20.87       34.43      1.31 o
   2   0   6       89.77      120.89      2.18 o
   4   0   6      588.92      677.70     15.82 o
   6   0   6       16.25       15.25      1.62 o
   8   0   6       54.85       58.43      3.67 o
  10   0   6      266.15      245.83     11.75 o
  12   0   6        1.06        1.45      3.15 o
  14   0   6        0.21       -1.83      3.61 o
 -14   1   6        0.00       -0.70      3.12 o
 -13   1   6       10.10       13.31      2.78 o
 -12   1   6        0.29        3.76      2.11 o
 -11   1   6        6.30        5.91      1.86 o
 -10   1   6       13.08       12.41      2.03 o
  -9   1   6        1.47        2.06      1.44 o
  -8   1   6      152.00      163.45      3.58 o
  -7   1   6        0.18        0.30      0.75 o
  -6   1   6      148.12      137.24      2.50 o
  -5   1   6      396.98      407.99      5.16 o
  -4   1   6     1609.69     1621.25     27.68 o
  -3   1   6       85.93       89.98      1.82 o
  -2   1   6        1.44        1.22      0.80 o
  -1   1   6      336.10      280.76      3.03 o
   0   1   6       78.09       79.16      1.42 o
   1   1   6     3293.72     3325.15     26.01 o
   2   1   6      765.56      771.72      6.51 o
   3   1   6      550.04      622.60      5.73 o
   4   1   6       59.23       60.31      1.57 o
   5   1   6      204.07      218.25      4.52 o
   6   1   6        1.24        0.18      0.74 o
   7   1   6        5.88        7.89      1.28 o
   8   1   6        6.19        6.16      2.66 o
   9   1   6      350.41      358.81     11.50 o
  10   1   6      206.04      192.57      7.21 o
  11   1   6      145.80      137.70     11.66 o
  12   1   6        5.12        2.57      3.20 o
  13   1   6        0.31        2.35      2.65 o
  14   1   6        6.66       10.19      3.35 o
 -14   2   6        1.13       -0.21      3.32 o
 -13   2   6        0.25        0.86      2.30 o
 -12   2   6       65.00       62.99      5.26 o
 -11   2   6        0.00       -0.90      1.84 o
 -10   2   6       36.03       37.44      2.72 o
  -9   2   6       99.62      104.31      3.40 o
  -8   2   6      177.89      163.35      3.61 o
  -7   2   6       99.88       93.18      2.94 o
  -6   2   6       37.33       38.55      1.71 o
  -5   2   6      134.45      127.88      2.48 o
  -4   2   6      759.51      732.40      7.55 o
  -3   2   6       43.60       39.00      1.11 o
  -2   2   6     1598.43     1697.40     15.39 o
  -1   2   6      399.68      415.46      4.43 o
   0   2   6        3.41        0.57      0.37 o
   1   2   6     1058.40     1166.28     11.54 o
   2   2   6     1127.33     1184.87     11.75 o
   3   2   6      137.71      131.88      1.90 o
   4   2   6      274.13      280.87      3.60 o
   5   2   6      617.29      629.07      8.26 o
   6   2   6      342.86      348.07      4.88 o
   7   2   6      462.70      468.08      7.83 o
   8   2   6       22.64       23.52      2.34 o
   9   2   6       34.15       36.18      3.09 o
  10   2   6        1.22        0.29      1.66 o
  11   2   6       37.84       31.33      3.66 o
  12   2   6        9.46       11.13      3.08 o
  13   2   6        5.02        6.93      3.02 o
  14   2   6        3.50        6.04      3.05 o
 -14   3   6       24.57       23.88      4.22 o
 -13   3   6        0.09        0.20      1.95 o
 -12   3   6       11.82       13.29      2.35 o
 -11   3   6       14.17       10.93      2.58 o
 -10   3   6       23.25       25.59      2.50 o
  -9   3   6       16.40       17.19      2.24 o
  -8   3   6       38.38       35.17      2.51 o
  -7   3   6       84.53       90.35      2.45 o
  -6   3   6      897.35      864.99      9.06 o
  -5   3   6       85.74       89.99      1.94 o
  -4   3   6       12.54       14.15      0.91 o
  -3   3   6       23.66       24.31      1.06 o
  -2   3   6       35.56       34.01      1.05 o
  -1   3   6      132.80      147.52      1.92 o
   0   3   6      967.33     1013.35      9.60 o
   1   3   6       76.43       76.86      1.75 o
   2   3   6      120.19       93.69      2.36 o
   3   3   6      227.87      231.46      4.57 o
   4   3   6        0.02       -0.81      0.81 o
   5   3   6       12.24       14.31      1.91 o
   6   3   6        0.15        0.04      2.70 o
   7   3   6        6.05        6.04      1.22 o
   8   3   6       99.31      106.67      3.15 o
   9   3   6        0.46        1.00      1.51 o
  10   3   6       13.90       15.59      2.26 o
  11   3   6       41.10       44.99      5.42 o
  12   3   6       83.65       86.68      5.24 o
  13   3   6        4.65        2.96      2.74 o
 -13   4   6        0.00        4.01      2.59 o
 -12   4   6        3.19        6.08      2.43 o
 -11   4   6       31.85       34.69      2.78 o
 -10   4   6        6.43        7.21      1.89 o
  -9   4   6       27.96       26.38      1.93 o
  -8   4   6       81.51       84.18      2.91 o
  -7   4   6      118.25      117.34      2.99 o
  -6   4   6      745.17      710.62      8.35 o
  -5   4   6        1.29        0.17      0.89 o
  -4   4   6        0.22       -0.64      0.65 o
  -3   4   6        0.22        1.88      0.65 o
  -2   4   6       14.21       16.29      0.79 o
  -1   4   6        2.21        2.90      0.62 o
   0   4   6      132.78      150.93      4.08 o
   1   4   6      211.44      219.54      4.54 o
   2   4   6      163.42      165.54      3.49 o
   3   4   6       61.35       61.33      2.55 o
   4   4   6        3.42        5.07      1.33 o
   5   4   6      463.82      458.20      8.20 o
   6   4   6      388.95      363.09      8.36 o
   7   4   6       56.91       62.21     10.03 o
   8   4   6       25.55       36.23      3.85 o
   9   4   6        3.85        1.35      2.27 o
  10   4   6        7.60        6.36      4.26 o
  11   4   6        0.51       -1.17      1.80 o
  12   4   6        4.04        4.53      2.48 o
  13   4   6        5.81        7.53      2.90 o
 -12   5   6       16.60       17.90      2.96 o
 -11   5   6        2.07        2.51      1.90 o
 -10   5   6       12.26       20.03      3.00 o
  -9   5   6        3.38        6.31      1.63 o
  -8   5   6        5.46        6.71      1.58 o
  -7   5   6        4.74        3.40      2.06 o
  -6   5   6       40.05       38.39      1.92 o
  -5   5   6        0.34       -1.05      1.05 o
  -4   5   6      408.14      395.03      5.22 o
  -3   5   6       20.25       19.34      1.49 o
  -2   5   6       11.51       11.78      0.88 o
  -1   5   6       31.38       32.61      1.80 o
   0   5   6        2.02        1.12      1.05 o
   1   5   6      151.83      159.51      3.99 o
   2   5   6      198.63      195.90      4.55 o
   3   5   6        4.46        3.78      1.85 o
   4   5   6       51.14       47.16      3.10 o
   5   5   6        8.94        8.48      2.09 o
   6   5   6       85.38       86.34      5.39 o
   7   5   6        2.26        2.98      3.89 o
   8   5   6        1.76        1.15      2.30 o
   9   5   6        4.14        4.94      2.61 o
  10   5   6        0.42        3.48      2.65 o
  11   5   6        3.41        3.43      2.84 o
  12   5   6       17.81       19.03      4.42 o
 -11   6   6        0.34       -0.52      2.67 o
 -10   6   6       54.78       59.69      5.61 o
  -9   6   6        1.14        0.21      1.66 o
  -8   6   6        9.89       10.75      1.67 o
  -7   6   6        0.39       -1.33      1.33 o
  -6   6   6       20.83       19.39      1.67 o
  -5   6   6      221.54      224.34      5.78 o
  -4   6   6        5.36        4.14      1.21 o
  -3   6   6        0.00       -0.02      0.95 o
  -2   6   6       48.17       46.44      3.80 o
  -1   6   6        4.55        2.52      1.84 o
   0   6   6       73.45       62.96      2.78 o
   1   6   6       15.79       17.69      1.86 o
   2   6   6        0.28        1.61      1.59 o
   3   6   6       29.56       25.15      2.63 o
   4   6   6      122.00      114.22      4.55 o
   5   6   6        1.33       -1.71      1.71 o
   6   6   6       12.96       11.70      2.88 o
   7   6   6        5.65        6.71      2.65 o
   8   6   6       24.75       30.75      4.10 o
   9   6   6       15.34       22.43      3.90 o
  10   6   6        1.23       -4.27      4.31 o
  11   6   6        0.07       -3.62      4.73 o
 -10   7   6        2.80        3.56      1.94 o
  -9   7   6        0.79        0.06      1.73 o
  -8   7   6        1.60       -0.36      1.59 o
  -7   7   6        1.76        0.01      1.48 o
  -6   7   6       29.32       28.47      1.95 o
  -5   7   6       14.74       17.47      1.61 o
  -4   7   6       18.29       20.74      1.62 o
  -3   7   6       42.64       41.00      2.40 o
  -2   7   6       31.47       28.20      2.66 o
  -1   7   6       10.13        8.94      2.13 o
   0   7   6        0.65       -1.73      1.73 o
   1   7   6        1.37        3.22      2.49 o
   2   7   6        8.56        8.03      2.26 o
   3   7   6       26.44       22.10      2.77 o
   4   7   6        0.02       -1.09      2.31 o
   5   7   6        1.84        1.24      2.95 o
   6   7   6        2.90        1.70      3.97 o
   7   7   6        0.13       -3.38      3.38 o
   8   7   6       21.87       16.29      5.42 o
   9   7   6        1.51       -3.93      4.33 o
  10   7   6        2.06        1.64      4.90 o
  -8   8   6        2.38        1.25      2.00 o
  -7   8   6       11.87       13.81      1.89 o
  -6   8   6        3.27        2.50      1.51 o
  -5   8   6        0.20       -1.30      1.30 o
  -4   8   6        3.18        1.17      1.64 o
  -3   8   6       14.13       13.03      1.84 o
  -2   8   6       28.84       32.60      2.92 o
  -1   8   6        3.95        6.99      2.88 o
   0   8   6        0.95        4.96      2.25 o
   1   8   6        7.35        8.46      2.45 o
   2   8   6        9.26       10.43      2.58 o
   3   8   6       13.88       13.81      3.24 o
   4   8   6        0.40       -0.54      2.56 o
   5   8   6        0.86        1.25      2.91 o
   6   8   6        0.13       -3.83      3.83 o
   7   8   6        3.05        7.15      5.11 o
   8   8   6        1.85        3.95      4.92 o
  -6   9   6        2.41        1.94      1.88 o
  -5   9   6        4.82        0.45      2.62 o
  -4   9   6        0.71       -1.65      1.65 o
  -3   9   6        0.67        1.11      2.05 o
  -2   9   6        2.31        2.02      2.13 o
  -1   9   6       26.36       28.17      3.44 o
   0   9   6       14.85       13.91      2.71 o
   1   9   6        0.79        0.05      2.43 o
   2   9   6        4.14        1.14      2.88 o
   3   9   6        6.07        2.61      3.54 o
   4   9   6        0.17       -0.88      2.93 o
   5   9   6        0.99        3.40      3.09 o
 -13   0   7        1.11        1.81      3.78 o
 -11   0   7      127.76      134.51      6.72 o
  -9   0   7      301.92      305.36      9.62 o
  -7   0   7      194.06      200.90      5.40 o
  -5   0   7      119.51      100.38      2.93 o
  -3   0   7      305.38      308.50      6.20 o
  -1   0   7      615.28      550.28      8.14 o
   1   0   7      238.20      259.27      3.82 o
   3   0   7     4514.31     4564.92     49.92 o
   5   0   7       27.33       29.07      1.86 o
   7   0   7      234.43      231.18      5.64 o
   9   0   7      934.37      873.13     27.45 o
  11   0   7        8.27       11.83      3.85 o
  13   0   7       15.03       14.88      4.56 o
 -14   1   7        3.17        8.37      3.36 o
 -13   1   7        0.26        1.54      2.25 o
 -12   1   7        6.16        7.18      2.31 o
 -11   1   7       82.60       79.00      3.83 o
 -10   1   7       74.81       70.19      3.47 o
  -9   1   7        8.32       15.20      2.00 o
  -8   1   7      168.90      169.71      4.10 o
  -7   1   7       28.30       33.78      2.01 o
  -6   1   7      121.59      128.40      2.65 o
  -5   1   7       93.98       96.49      2.22 o
  -4   1   7      243.62      257.85      4.00 o
  -3   1   7      909.17     1030.05     10.76 o
  -2   1   7     1092.51     1207.57     11.43 o
  -1   1   7       59.61       72.49      1.37 o
   0   1   7       61.55       62.36      1.30 o
   1   1   7     2009.54     2059.20     18.44 o
   2   1   7      287.46      254.62      2.66 o
   3   1   7      193.65      218.37      2.53 o
   4   1   7      341.41      372.27      4.24 o
   5   1   7      113.32      119.32      2.45 o
   6   1   7       19.61       20.85      1.31 o
   7   1   7      231.94      223.51      4.83 o
   8   1   7        0.59        1.83      1.64 o
   9   1   7      167.92      162.93      5.32 o
  10   1   7        0.03        1.42      2.14 o
  11   1   7        4.67        3.01      2.37 o
  12   1   7       12.22       13.47      3.02 o
  13   1   7       13.64       11.20      3.20 o
  14   1   7        3.57        3.09      2.97 o
 -14   2   7       11.81       17.04      3.38 o
 -13   2   7        1.83        5.29      2.58 o
 -12   2   7       32.98       34.08      3.56 o
 -11   2   7       58.05       60.54      4.08 o
 -10   2   7        0.28        1.16      1.60 o
  -9   2   7      143.75      142.73      4.71 o
  -8   2   7      143.21      149.70      3.54 o
  -7   2   7      443.95      446.64      6.55 o
  -6   2   7       25.37       28.57      1.45 o
  -5   2   7       19.11       20.73      1.20 o
  -4   2   7       74.33       69.36      1.72 o
  -3   2   7      361.63      367.12      4.10 o
  -2   2   7       53.01       68.18      1.52 o
  -1   2   7     2827.38     2908.28     25.76 o
   0   2   7        0.16       -0.45      0.45 o
   1   2   7      525.75      479.83      4.68 o
   2   2   7       19.67       27.94      1.05 o
   3   2   7        2.21        1.91      0.49 o
   4   2   7       29.84       28.20      1.29 o
   5   2   7       43.50       46.91      1.60 o
   6   2   7       20.76       19.81      1.31 o
   7   2   7     1641.16     1612.24     27.17 o
   8   2   7       26.92       21.72      2.34 o
   9   2   7       51.16       48.53      3.13 o
  10   2   7       11.00        9.86      2.56 o
  11   2   7      103.97      108.06      5.61 o
  12   2   7       23.63       26.35      4.68 o
  13   2   7        3.58        4.02      2.78 o
 -13   3   7       15.68       14.20      2.96 o
 -12   3   7        0.83        1.33      1.89 o
 -11   3   7        0.16       -0.48      1.66 o
 -10   3   7        8.71        7.94      1.90 o
  -9   3   7       25.60       27.97      2.50 o
  -8   3   7       60.08       57.56      3.57 o
  -7   3   7       86.06       85.40      2.47 o
  -6   3   7        0.42        0.53      0.94 o
  -5   3   7        0.75       -0.73      0.73 o
  -4   3   7        0.73        0.58      0.69 o
  -3   3   7       61.60       71.21      1.79 o
  -2   3   7      444.03      477.26      4.93 o
  -1   3   7        0.89        2.42      0.53 o
   0   3   7     1440.37     1600.38     14.73 o
   1   3   7        1.15       -0.57      0.57 o
   2   3   7       53.24       62.03      2.27 o
   3   3   7      264.90      270.82      5.18 o
   4   3   7      135.13      129.48      3.57 o
   5   3   7     1188.40     1149.09     19.29 o
   6   3   7        8.91       14.59      2.76 o
   7   3   7       29.31       29.49      2.37 o
   8   3   7      234.85      232.27      4.80 o
   9   3   7        9.86       12.60      2.00 o
  10   3   7        0.34        0.08      1.66 o
  11   3   7       20.19       24.72      3.20 o
  12   3   7        0.00        1.16      2.44 o
  13   3   7       26.52       32.70      3.96 o
 -13   4   7        3.91        4.19      2.67 o
 -12   4   7        0.23        0.89      2.27 o
 -11   4   7       18.48       14.32      2.69 o
 -10   4   7        1.36        2.38      1.83 o
  -9   4   7        4.97        0.28      1.47 o
  -8   4   7       16.52       17.40      1.87 o
  -7   4   7       29.05       30.95      1.89 o
  -6   4   7      467.00      452.85      6.05 o
  -5   4   7      168.31      158.33      3.06 o
  -4   4   7        1.24        0.10      0.69 o
  -3   4   7        6.72        7.80      0.82 o
  -2   4   7       91.64      106.43      1.95 o
  -1   4   7       28.97       32.80      1.30 o
   0   4   7        8.68        9.48      1.33 o
   1   4   7      244.03      251.95      4.54 o
   2   4   7       39.69       41.58      1.92 o
   3   4   7       64.46       65.14      2.63 o
   4   4   7       23.75       25.37      3.27 o
   5   4   7      156.93      161.77      7.57 o
   6   4   7      318.61      300.95      9.43 o
   7   4   7       68.98       67.83      4.75 o
   8   4   7       14.07       11.11      2.91 o
   9   4   7        1.25        1.49      2.20 o
  10   4   7        0.31        1.47      2.53 o
  11   4   7        0.60       -0.90      2.62 o
  12   4   7        4.67        3.17      4.27 o
  13   4   7       14.85       18.18      5.40 o
 -12   5   7        7.61        8.83      2.75 o
 -11   5   7        7.84       10.77      2.38 o
 -10   5   7        7.89        6.46      1.99 o
  -9   5   7        2.73        2.24      1.59 o
  -8   5   7       33.79       33.00      2.93 o
  -7   5   7       13.56       11.65      1.72 o
  -6   5   7       87.83       91.50      2.98 o
  -5   5   7        2.01        0.89      1.19 o
  -4   5   7       36.83       39.12      1.68 o
  -3   5   7       36.10       33.34      1.63 o
  -2   5   7        2.03        3.69      0.96 o
  -1   5   7       13.52       14.48      1.64 o
   0   5   7        6.68        9.85      1.52 o
   1   5   7       20.02       20.96      1.82 o
   2   5   7       47.46       48.28      2.80 o
   3   5   7        2.25        2.61      1.66 o
   4   5   7       35.54       43.61      6.08 o
   5   5   7       14.39       15.61      2.40 o
   6   5   7       28.52       34.11      3.78 o
   7   5   7       54.33       56.58      4.61 o
   8   5   7        0.11        0.67      2.19 o
   9   5   7        0.29        1.79      2.51 o
  10   5   7        8.25       10.69      3.44 o
  11   5   7        0.00        0.79      2.94 o
  12   5   7        8.33       11.41      3.99 o
 -11   6   7        1.03        0.17      2.02 o
 -10   6   7        0.21        0.60      2.08 o
  -9   6   7       51.39       64.09      3.45 o
  -8   6   7        0.88        0.44      1.50 o
  -7   6   7        0.00       -0.15      1.36 o
  -6   6   7        6.87        5.55      1.45 o
  -5   6   7       85.97       75.96      3.50 o
  -4   6   7       62.67       56.20      2.09 o
  -3   6   7      123.13      132.26      3.14 o
  -2   6   7       44.41       48.05      3.31 o
  -1   6   7       19.51       20.02      2.38 o
   0   6   7        7.00        7.11      1.60 o
   1   6   7       14.51       11.67      1.79 o
   2   6   7        0.18        0.77      1.73 o
   3   6   7      106.51      112.90      4.62 o
   4   6   7       68.18       73.14      3.89 o
   5   6   7       20.21       22.45      3.32 o
   6   6   7        3.61        4.19      2.45 o
   7   6   7        2.68        2.07      4.97 o
   8   6   7        0.06        2.51      2.55 o
   9   6   7       16.82       23.63      5.39 o
  10   6   7        7.56        6.29      4.73 o
  11   6   7        2.37        7.69      5.72 o
 -10   7   7        0.14       -0.93      1.89 o
  -9   7   7        0.49       -1.78      1.78 o
  -8   7   7        0.17        0.67      1.67 o
  -7   7   7        0.03       -0.56      1.52 o
  -6   7   7        1.68       -1.06      1.37 o
  -5   7   7        2.69        1.05      1.29 o
  -4   7   7        4.71        3.80      1.19 o
  -3   7   7        0.13       -0.43      1.81 o
  -2   7   7        5.48        6.49      2.15 o
  -1   7   7        3.03        5.28      2.02 o
   0   7   7        0.65       -0.13      2.53 o
   1   7   7       99.90       95.15      6.29 o
   2   7   7       42.06       27.85      3.80 o
   3   7   7       80.58       97.93      9.50 o
   4   7   7       10.84       10.68      3.00 o
   5   7   7        0.00       -3.45      3.45 o
   6   7   7        0.43       -0.46      3.93 o
   7   7   7        0.12       -0.86      4.10 o
   8   7   7        0.42        3.62      4.43 o
   9   7   7        4.89       12.76      6.03 o
  -8   8   7        1.02        0.15      1.77 o
  -7   8   7        1.47       -1.12      1.61 o
  -6   8   7        0.00       -1.44      1.44 o
  -5   8   7        4.13        3.98      1.51 o
  -4   8   7        0.35       -1.66      1.66 o
  -3   8   7       14.02       13.28      2.64 o
  -2   8   7        0.03       -2.06      2.06 o
  -1   8   7       16.01       12.41      2.60 o
   0   8   7       31.41       29.77      5.76 o
   1   8   7       87.63      107.24      5.62 o
   2   8   7        2.08        0.01      2.50 o
   3   8   7        6.90       10.01      3.06 o
   4   8   7        0.24       -0.71      2.79 o
   5   8   7        2.94       -4.14      4.14 o
   6   8   7        0.08       -1.26      4.48 o
   7   8   7        5.70       12.95      5.23 o
   8   8   7        0.03        2.84      4.88 o
  -5   9   7        0.01        0.43      1.87 o
  -4   9   7        6.48        5.21      2.42 o
  -3   9   7        4.46        3.64      3.01 o
  -2   9   7        2.60        4.27      2.35 o
  -1   9   7        3.85        9.02      2.60 o
   0   9   7        0.50       -0.77      2.37 o
   1   9   7        3.54        3.91      2.85 o
   2   9   7       15.71       13.99      3.41 o
   3   9   7        2.18        3.44      3.04 o
   4   9   7        0.65        0.77      3.00 o
   5   9   7        0.05       -2.12      4.41 o
 -14   0   8        0.50        2.67      4.18 o
 -12   0   8       29.79       31.40      4.19 o
 -10   0   8      229.53      263.17      9.31 o
  -8   0   8      204.88      195.61      7.20 o
  -6   0   8      445.81      455.48      7.88 o
  -4   0   8      341.16      377.56      7.53 o
  -2   0   8      948.13      941.97     16.50 o
   0   0   8       10.42       10.71      1.02 o
   2   0   8      269.47      307.71      4.50 o
   4   0   8      433.78      363.81      5.79 o
   6   0   8       36.10       37.35      2.22 o
   8   0   8       45.29       40.61      5.00 o
  10   0   8       26.81       17.24      3.95 o
  12   0   8        0.31        0.86      3.40 o
 -14   1   8       11.95       13.70      3.74 o
 -13   1   8       10.68        8.96      2.72 o
 -12   1   8       18.83       15.87      3.30 o
 -11   1   8        0.10       -0.26      1.67 o
 -10   1   8       91.78       82.28      3.78 o
  -9   1   8      216.62      215.30      5.64 o
  -8   1   8        2.25        3.14      1.51 o
  -7   1   8        0.87        0.58      1.01 o
  -6   1   8        1.56        2.46      0.84 o
  -5   1   8      371.93      386.59      5.60 o
  -4   1   8      102.33       97.57      2.33 o
  -3   1   8       62.53       53.28      1.50 o
  -2   1   8      713.20      751.14      7.63 o
  -1   1   8      242.09      282.22      3.25 o
   0   1   8      598.50      603.80      6.58 o
   1   1   8      959.34      990.31      9.47 o
   2   1   8      913.37     1045.36      8.79 o
   3   1   8      444.78      448.10      4.26 o
   4   1   8      501.45      520.82      5.14 o
   5   1   8       12.30       14.52      1.06 o
   6   1   8       84.84       85.30      2.39 o
   7   1   8      242.32      216.96      5.70 o
   8   1   8      271.63      241.94      6.38 o
   9   1   8       42.85       36.62      3.47 o
  10   1   8       74.53       76.29     11.42 o
  11   1   8       22.37       21.77      3.30 o
  12   1   8        0.12        0.50      2.29 o
  13   1   8        5.85        7.32      3.11 o
 -14   2   8        0.16       -1.62      2.78 o
 -13   2   8        6.62        7.73      2.80 o
 -12   2   8        3.99        6.38      2.65 o
 -11   2   8       72.54       86.86      6.16 o
 -10   2   8        3.95        4.19      1.74 o
  -9   2   8       21.17       26.17      3.04 o
  -8   2   8       64.35       64.59      2.77 o
  -7   2   8        6.95        9.06      1.36 o
  -6   2   8      112.12      112.88      2.83 o
  -5   2   8        7.61        6.52      0.95 o
  -4   2   8      172.94      176.46      2.67 o
  -3   2   8        0.18        0.80      0.74 o
  -2   2   8      869.19      920.98      9.69 o
  -1   2   8     1114.73     1152.57     10.96 o
   0   2   8      144.24      122.21      1.89 o
   1   2   8      399.96      369.50      3.89 o
   2   2   8      110.25      128.73      2.04 o
   3   2   8        7.01        7.26      0.63 o
   4   2   8       19.10       14.48      1.05 o
   5   2   8       79.89       83.12      2.15 o
   6   2   8       62.95       54.06      2.25 o
   7   2   8      769.55      760.89     11.67 o
   8   2   8        5.67        4.22      2.43 o
   9   2   8        4.40        3.72      1.79 o
  10   2   8        0.16       -0.41      2.03 o
  11   2   8        0.24       -2.29      2.29 o
  12   2   8        0.24        2.08      2.58 o
  13   2   8        0.10        1.43      2.57 o
 -13   3   8        1.93        3.20      2.52 o
 -12   3   8       13.42       24.41      3.33 o
 -11   3   8        4.79        1.18      2.35 o
 -10   3   8       18.08       15.70      3.24 o
  -9   3   8        4.24        4.53      1.74 o
  -8   3   8       37.41       32.87      2.13 o
  -7   3   8       17.29       18.96      1.52 o
  -6   3   8      120.42      126.34      2.83 o
  -5   3   8      170.46      161.00      3.53 o
  -4   3   8      171.05      180.45      2.76 o
  -3   3   8      814.64      813.63      8.33 o
  -2   3   8       71.74       76.81      1.63 o
  -1   3   8      392.44      405.29      4.33 o
   0   3   8      138.02      137.49      2.17 o
   1   3   8      161.11      151.66      4.20 o
   2   3   8       83.39       95.29      2.85 o
   3   3   8        3.03        2.31      0.94 o
   4   3   8      533.66      533.34      7.83 o
   5   3   8      359.16      348.58      7.91 o
   6   3   8      215.40      206.14      7.42 o
   7   3   8       60.01       55.79      2.70 o
   8   3   8        4.82        3.29      1.28 o
   9   3   8       77.52       74.11      3.42 o
  10   3   8        4.05        1.74      2.83 o
  11   3   8        0.01       -1.99      1.99 o
  12   3   8        2.54        1.88      2.48 o
  13   3   8        7.96       12.40      3.74 o
 -13   4   8       10.25       16.80      6.38 o
 -12   4   8        8.37       12.96      2.93 o
 -11   4   8        0.66       -0.99      2.04 o
 -10   4   8        0.34        2.93      2.14 o
  -9   4   8        4.74        6.68      1.86 o
  -8   4   8      130.10      133.71      3.81 o
  -7   4   8        1.07        2.83      1.40 o
  -6   4   8        0.02        1.45      1.13 o
  -5   4   8       55.16       49.48      2.23 o
  -4   4   8        0.41       -0.28      0.78 o
  -3   4   8      175.84      162.11      2.68 o
  -2   4   8      136.37      133.82      2.28 o
  -1   4   8        0.97        1.29      0.67 o
   0   4   8       19.97       17.97      1.44 o
   1   4   8       67.41       73.42      2.82 o
   2   4   8      140.62      137.02      3.32 o
   3   4   8      362.99      364.93      6.87 o
   4   4   8      379.88      379.07     13.01 o
   5   4   8      387.60      398.13     11.22 o
   6   4   8      192.58      191.34      7.38 o
   7   4   8        3.12        2.75      2.24 o
   8   4   8       41.94       44.90      4.36 o
   9   4   8        3.13        4.09      2.45 o
  10   4   8        3.60        5.11      2.24 o
  11   4   8       11.34       12.51      4.94 o
  12   4   8        1.89       -2.48      3.68 o
 -12   5   8        0.12       -0.45      2.31 o
 -11   5   8        0.09       -2.13      4.47 o
 -10   5   8        0.17       -0.74      2.20 o
  -9   5   8        3.06        3.77      2.01 o
  -8   5   8        0.03        0.57      1.46 o
  -7   5   8        6.19        4.09      1.52 o
  -6   5   8       11.25       12.64      2.12 o
  -5   5   8       42.70       41.18      2.45 o
  -4   5   8       89.35       81.24      2.46 o
  -3   5   8       15.57       11.91      1.05 o
  -2   5   8      258.75      250.96      4.12 o
  -1   5   8       17.01       16.45      1.82 o
   0   5   8        8.39       10.39      1.60 o
   1   5   8      102.81       96.50      3.32 o
   2   5   8       85.89       80.54      3.15 o
   3   5   8      445.88      441.03      9.41 o
   4   5   8      306.32      287.46      9.26 o
   5   5   8       43.51       49.15      8.80 o
   6   5   8       10.35        9.78      2.74 o
   7   5   8        0.01       -2.12      2.12 o
   8   5   8        0.52       -0.77      2.37 o
   9   5   8        9.42       13.68      3.39 o
  10   5   8        1.59        0.26      2.76 o
  11   5   8        1.82        0.47      2.89 o
 -11   6   8        0.24       -0.28      2.20 o
 -10   6   8        1.91        2.64      3.11 o
  -9   6   8       16.65       16.31      2.22 o
  -8   6   8        3.48        3.85      1.64 o
  -7   6   8        3.76        2.14      1.51 o
  -6   6   8        0.05       -0.71      1.23 o
  -5   6   8        8.59        7.35      1.42 o
  -4   6   8        6.70        4.21      1.24 o
  -3   6   8       30.21       33.73      2.21 o
  -2   6   8       33.05       27.08      1.90 o
  -1   6   8       46.02       45.67      5.52 o
   0   6   8       15.94       13.28      1.92 o
   1   6   8        0.03        0.55      1.47 o
   2   6   8       20.04       24.67      2.62 o
   3   6   8      115.83      122.29      9.53 o
   4   6   8      144.28      148.70      8.66 o
   5   6   8        1.08       -1.10      2.21 o
   6   6   8       20.24       20.73      5.52 o
   7   6   8        5.97        7.21      2.94 o
   8   6   8        5.66        3.36      2.82 o
   9   6   8        9.87       16.24      4.03 o
  10   6   8        7.23        9.09      4.02 o
  -9   7   8        0.10       -1.49      1.85 o
  -8   7   8        8.22        7.38      1.91 o
  -7   7   8        1.55       -1.48      1.51 o
  -6   7   8        5.20        5.30      1.57 o
  -5   7   8       14.68       11.14      1.78 o
  -4   7   8        1.65        0.79      1.65 o
  -3   7   8       13.82       14.09      1.83 o
  -2   7   8       42.55       35.42      3.56 o
  -1   7   8       26.09       23.89      2.81 o
   0   7   8        1.15        1.54      2.03 o
   1   7   8        5.86       10.39      2.53 o
   3   7   8        0.28       -3.70      3.70 o
   4   7   8       11.37       16.88      4.83 o
   5   7   8       17.48       24.51      5.53 o
   6   7   8        2.25       10.32      4.44 o
   7   7   8        0.00        0.19      4.35 o
   8   7   8        0.39       -1.49      4.46 o
   9   7   8        0.49       -4.08      4.69 o
  -7   8   8        9.27        4.80      1.76 o
  -6   8   8        1.35        1.79      1.52 o
  -5   8   8        1.50        1.29      1.89 o
  -4   8   8        0.36        2.07      1.80 o
  -3   8   8        0.62        2.50      2.38 o
  -2   8   8        0.58        1.68      2.67 o
  -1   8   8        6.26        8.59      2.54 o
   0   8   8        4.04        6.78      3.17 o
   2   8   8        3.11        1.33      3.53 o
   3   8   8        1.22        2.84      2.91 o
   4   8   8        3.22       -1.96      4.35 o
   5   8   8        1.01       10.43      5.11 o
   6   8   8        0.37        1.43      4.48 o
   7   8   8        0.56        3.72      4.90 o
  -5   9   8        1.88       -1.35      3.13 o
  -4   9   8        0.22        0.38      2.45 o
  -3   9   8        6.50        6.48      2.91 o
  -2   9   8        0.13        1.45      3.26 o
  -1   9   8       14.31       16.14      3.92 o
   0   9   8        9.19        4.94      3.45 o
   1   9   8        0.10        0.23      3.75 o
   2   9   8       11.88       15.65      6.48 o
   3   9   8        9.29        8.52      3.49 o
   4   9   8        0.26       -2.77      4.39 o
 -13   0   9        1.46        0.00      3.93 o
 -11   0   9        0.08       -0.64      4.04 o
  -9   0   9       12.34       16.67      3.14 o
  -7   0   9      235.63      240.06      6.76 o
  -5   0   9      366.08      421.43      9.81 o
  -3   0   9      114.77       93.25      3.18 o
  -1   0   9        0.23        2.04      0.81 o
   1   0   9      726.55      755.74     11.78 o
   3   0   9     1704.57     1692.91     22.93 o
   5   0   9       64.58       76.73      3.15 o
   7   0   9      132.71      124.54      5.08 o
   9   0   9       35.66       35.84      4.98 o
  11   0   9       22.81       20.28      4.46 o
  13   0   9        2.83        2.35      3.83 o
 -13   1   9        6.56        4.34      2.70 o
 -12   1   9        6.78        2.96      3.96 o
 -11   1   9       34.23       33.05      2.97 o
 -10   1   9        1.22        1.27      1.74 o
  -9   1   9       11.84       11.71      2.03 o
  -8   1   9        1.60        2.22      1.44 o
  -7   1   9       41.81       47.69      2.34 o
  -6   1   9        1.73        1.09      0.84 o
  -5   1   9      337.83      343.70      5.25 o
  -4   1   9        7.39        7.09      0.99 o
  -3   1   9       34.42       35.58      1.40 o
  -2   1   9       23.54       21.04      1.05 o
  -1   1   9     1362.26     1313.17     12.42 o
   0   1   9       22.42       18.86      0.91 o
   1   1   9      444.29      452.66      5.30 o
   2   1   9       39.26       36.28      1.12 o
   3   1   9       57.88       71.50      1.35 o
   4   1   9       29.03       31.95      1.19 o
   5   1   9       29.48       26.16      2.27 o
   6   1   9        9.82        8.94      1.13 o
   7   1   9      129.79      135.30      8.18 o
   8   1   9      152.21      150.50      4.95 o
   9   1   9        0.50       -1.77      1.77 o
  10   1   9        5.99        4.80      2.35 o
  11   1   9        0.84        1.05      2.26 o
  12   1   9       16.74       16.79      3.34 o
  13   1   9        2.96        4.58      3.62 o
 -13   2   9        0.05        0.55      2.49 o
 -12   2   9        0.02        0.12      2.39 o
 -11   2   9       79.80       88.79      7.15 o
 -10   2   9       14.77       17.33      2.36 o
  -9   2   9        0.00       -0.68      1.47 o
  -8   2   9        0.67        0.08      1.23 o
  -7   2   9        1.52       -1.07      1.07 o
  -6   2   9      117.28      122.37      3.05 o
  -5   2   9        0.56        1.64      0.87 o
  -4   2   9        7.63        4.86      0.80 o
  -3   2   9      359.60      355.06      4.41 o
  -2   2   9      223.13      213.26      3.05 o
  -1   2   9      625.03      545.12      5.90 o
   0   2   9      154.69      156.31      2.25 o
   1   2   9        5.56        4.18      0.60 o
   2   2   9        4.02        4.49      0.60 o
   3   2   9       78.09       78.19      1.92 o
   4   2   9       10.40       12.58      0.88 o
   5   2   9       53.65       51.98      1.99 o
   6   2   9       32.64       33.04      2.00 o
   7   2   9       81.91       76.68      3.46 o
   8   2   9      126.26      119.46      8.65 o
   9   2   9       17.46       16.81      2.72 o
  10   2   9       28.79       30.40      3.36 o
  11   2   9        6.65        5.84      2.58 o
  12   2   9        1.77        0.92      2.50 o
  13   2   9        1.65       -0.42      2.63 o
 -13   3   9       32.77       26.65      3.64 o
 -12   3   9        4.98        2.33      2.55 o
 -11   3   9        0.17       -2.06      2.06 o
 -10   3   9        1.68       -0.94      2.13 o
  -9   3   9       20.67       20.13      2.35 o
  -8   3   9        0.46       -0.96      1.14 o
  -7   3   9      297.01      282.35      5.05 o
  -6   3   9       46.10       47.03      1.96 o
  -5   3   9       31.24       25.61      1.50 o
  -4   3   9       56.74       48.08      1.64 o
  -3   3   9       36.42       35.57      1.39 o
  -2   3   9      420.32      409.87      4.57 o
  -1   3   9      305.13      290.16      3.47 o
   0   3   9       11.16       12.25      0.74 o
   1   3   9       11.86       13.29      0.96 o
   2   3   9       98.68       90.69      5.81 o
   3   3   9       17.26       19.98      2.01 o
   4   3   9        5.77       11.09      1.51 o
   5   3   9      483.52      443.38      9.45 o
   6   3   9       37.80       38.30      4.58 o
   7   3   9       45.12       44.43      3.25 o
   8   3   9       70.34       76.98      3.32 o
   9   3   9        9.38       12.67      2.07 o
  10   3   9        0.00        0.34      1.72 o
  11   3   9        9.01       11.23      2.69 o
  12   3   9        0.64       -1.31      2.29 o
 -12   4   9        0.70       -0.98      2.46 o
 -11   4   9        0.38        1.33      2.36 o
 -10   4   9        0.01       -2.98      2.98 o
  -9   4   9       33.20       36.66      2.78 o
  -8   4   9        3.33        4.46      1.70 o
  -7   4   9       11.65       12.09      1.75 o
  -6   4   9      181.41      185.69      3.91 o
  -5   4   9      167.88      163.47      3.53 o
  -4   4   9       19.08       13.70      1.92 o
  -3   4   9       81.64       73.86      2.16 o
  -2   4   9        1.61        0.39      0.81 o
  -1   4   9      100.48      105.06      2.61 o
   0   4   9        0.60        2.11      1.24 o
   1   4   9       11.53        9.72      1.52 o
   2   4   9       11.15       14.98      1.72 o
   3   4   9      478.93      477.61      9.69 o
   4   4   9       58.64       63.99      4.44 o
   5   4   9       61.83       73.08      4.82 o
   6   4   9        3.89        2.70      2.33 o
   7   4   9       92.18       91.95      6.56 o
   8   4   9        0.62        1.12      2.20 o
   9   4   9        1.69       -0.09      2.35 o
  10   4   9       35.32       33.55      4.39 o
  11   4   9       57.83       60.87      7.90 o
  12   4   9        0.75        2.04      3.99 o
 -11   5   9       30.57       26.34      4.59 o
 -10   5   9       17.28       21.37      3.05 o
  -9   5   9        0.41       -1.76      1.76 o
  -8   5   9       11.71        8.57      3.47 o
  -7   5   9        3.25        4.28      1.61 o
  -6   5   9        1.68        0.11      1.35 o
  -5   5   9        0.75        2.06      1.96 o
  -4   5   9      162.97      160.94      3.59 o
  -3   5   9        3.50        1.26      0.97 o
  -2   5   9       18.17       18.68      1.41 o
  -1   5   9       27.95       26.13      2.15 o
   0   5   9        1.98        0.38      1.30 o
   1   5   9       76.18       73.96      4.15 o
   2   5   9       93.04       98.59      4.08 o
   3   5   9      190.39      196.21      6.64 o
   4   5   9      254.87      233.08      8.29 o
   5   5   9       57.72       54.96      4.47 o
   6   5   9        5.84        0.04      2.87 o
   7   5   9        1.12       -1.38      2.19 o
   8   5   9        4.37        2.70      2.57 o
   9   5   9       12.90        6.44      3.06 o
  10   5   9        2.56        9.09      3.53 o
  11   5   9        2.28        9.08      4.85 o
 -10   6   9       33.10       33.10      4.77 o
  -9   6   9       15.60       10.70      2.35 o
  -8   6   9        0.45       -1.53      1.53 o
  -7   6   9       41.75       40.19      2.54 o
  -6   6   9        1.69        0.62      1.37 o
  -5   6   9       51.36       48.82      2.96 o
  -4   6   9        5.67        4.37      1.23 o
  -3   6   9       30.04       31.37      2.26 o
  -2   6   9        5.18        8.15      2.20 o
  -1   6   9      108.45      110.15      4.59 o
   0   6   9        0.15       -0.60      1.56 o
   1   6   9       10.94        9.36      2.10 o
   2   6   9       37.71       41.82      3.27 o
   3   6   9       15.25       20.77      3.33 o
   4   6   9        0.00        1.39      4.20 o
   5   6   9        1.55        2.08      4.06 o
   6   6   9      111.69      132.61      6.78 o
   7   6   9       47.35       47.62      4.75 o
   8   6   9        4.42        1.54      3.07 o
   9   6   9        0.03        1.64      3.28 o
  10   6   9       19.62       18.51      4.03 o
  -9   7   9       10.94       10.45      2.27 o
  -8   7   9        1.93       -1.73      1.73 o
  -7   7   9        0.17       -0.23      1.60 o
  -6   7   9        4.49        1.73      2.21 o
  -5   7   9        7.45       10.90      2.77 o
  -4   7   9       27.92       30.21      2.44 o
  -3   7   9       23.74       20.52      1.99 o
  -2   7   9        0.04        1.10      2.12 o
  -1   7   9        6.88        7.05      2.41 o
   0   7   9        4.27        7.36      2.84 o
   1   7   9      164.57      169.91     10.03 o
   2   7   9      106.02      110.54      8.56 o
   3   7   9        3.53        0.19      3.82 o
   4   7   9        3.96        1.64      3.97 o
   5   7   9        4.59        2.94      4.18 o
   6   7   9       20.05       17.24      5.74 o
   7   7   9       17.98       18.92      6.05 o
   8   7   9        8.28        9.27      5.59 o
   9   7   9       22.41       21.23      6.41 o
  -7   8   9        1.09        0.52      1.68 o
  -6   8   9       14.09        9.36      2.05 o
  -5   8   9        3.72        5.28      2.14 o
  -4   8   9        3.85        3.49      2.58 o
  -3   8   9        0.43        0.29      2.45 o
  -2   8   9        0.49       -2.15      2.30 o
  -1   8   9       41.01       35.61      6.09 o
   0   8   9        1.00        5.29      3.44 o
   1   8   9        0.91       -1.83      3.93 o
   2   8   9        1.10       -1.26      4.08 o
   3   8   9        1.52        1.68      4.23 o
   4   8   9        0.03        2.23      4.56 o
   5   8   9        0.90       -0.50      4.69 o
   6   8   9        0.83        6.35      4.96 o
   7   8   9       22.43       20.32      6.33 o
  -4   9   9        1.33       -1.54      3.24 o
  -3   9   9       17.92       24.43      4.33 o
  -2   9   9        0.11       -2.65      2.65 o
   0   9   9       22.73       24.14      8.24 o
   1   9   9        1.41        1.37      3.12 o
   2   9   9        0.44        0.91      4.44 o
   3   9   9        4.54       -2.29      4.37 o
 -12   0  10        5.93        2.34      2.83 o
 -10   0  10        6.45        2.29      5.60 o
  -8   0  10       79.59       77.47      4.85 o
  -6   0  10        0.55        0.29      1.72 o
  -4   0  10       14.85       12.68      1.63 o
  -2   0  10        0.07        1.86      1.02 o
   0   0  10       15.59       27.01      1.37 o
   2   0  10        9.68        7.12      0.92 o
   4   0  10      376.79      376.49      5.57 o
   6   0  10      175.18      163.25      5.80 o
   8   0  10       33.02       33.80      4.65 o
  10   0  10        4.46        5.42      3.38 o
  12   0  10       20.96       24.68      5.25 o
 -13   1  10        0.00        2.69      2.68 o
 -12   1  10       40.79       46.63      4.18 o
 -11   1  10        2.45        5.31      2.15 o
 -10   1  10       25.37       23.11      2.62 o
  -9   1  10       25.47       24.63      2.55 o
  -8   1  10        3.87        4.68      1.74 o
  -7   1  10       23.28       19.16      1.80 o
  -6   1  10      148.99      152.26      3.76 o
  -5   1  10      197.82      194.40      3.76 o
  -4   1  10        4.04        4.60      0.92 o
  -3   1  10        0.08        1.27      0.70 o
  -2   1  10        0.65        2.03      0.78 o
  -1   1  10       36.91       43.34      1.35 o
   0   1  10       55.01       55.23      1.47 o
   1   1  10      805.62      789.15      8.53 o
   2   1  10       83.98       90.95      1.76 o
   3   1  10        4.15        4.35      0.59 o
   4   1  10       60.64       56.59      1.41 o
   5   1  10        0.09       -0.85      0.85 o
   6   1  10        0.29       -1.19      1.19 o
   7   1  10       12.87       13.03      1.93 o
   8   1  10       35.15       33.70      4.02 o
   9   1  10        6.80        4.74      2.38 o
  10   1  10       13.22        7.69      2.58 o
  11   1  10        2.78        3.27      2.74 o
  12   1  10        6.25        7.28      3.20 o
  13   1  10        0.22        0.30      2.78 o
 -13   2  10        2.37        4.75      3.67 o
 -12   2  10       19.92       12.26      3.06 o
 -11   2  10        1.76        0.64      2.29 o
 -10   2  10        3.07        2.00      1.83 o
  -9   2  10        0.66       -0.65      1.52 o
  -8   2  10        0.00       -0.50      1.29 o
  -7   2  10       38.98       38.79      2.27 o
  -6   2  10       25.77       27.57      1.91 o
  -5   2  10       13.98       10.87      1.38 o
  -4   2  10       94.85       97.18      2.20 o
  -3   2  10      330.20      342.28      4.42 o
  -2   2  10       61.54       67.78      1.80 o
  -1   2  10      166.17      172.22      2.72 o
   0   2  10       32.11       44.29      1.28 o
   1   2  10        9.29        9.22      1.02 o
   2   2  10      140.86      153.32      2.37 o
   3   2  10        7.62        6.61      0.67 o
   4   2  10      182.23      172.83      3.14 o
   5   2  10        5.75        6.64      1.16 o
   6   2  10        0.63       -1.32      1.89 o
   7   2  10        2.36        3.19      1.55 o
   8   2  10       64.24       61.52      5.63 o
   9   2  10       71.69       75.35      4.59 o
  10   2  10       16.10       19.15      4.45 o
  11   2  10        0.55        2.51      3.71 o
  12   2  10        1.76        0.08      2.41 o
 -12   3  10        2.53       -1.82      2.48 o
 -11   3  10        9.22       14.36      2.83 o
 -10   3  10       18.31       22.83      3.09 o
  -9   3  10        5.30        9.09      2.41 o
  -8   3  10       16.77       19.92      2.44 o
  -7   3  10      115.10      113.85      3.24 o
  -6   3  10        7.64        6.67      1.32 o
  -5   3  10        3.92        1.83      1.43 o
  -4   3  10       59.63       59.13      1.97 o
  -3   3  10        0.00        0.30      0.73 o
  -2   3  10      251.08      267.32      3.48 o
  -1   3  10       18.40       16.93      0.99 o
   0   3  10        3.23        6.69      0.87 o
   1   3  10        0.07       -0.57      0.58 o
   2   3  10       49.32       50.14      1.85 o
   3   3  10       55.71       56.65      2.56 o
   4   3  10       14.89       15.37      1.78 o
   5   3  10      127.95      111.48      4.81 o
   6   3  10        6.29        3.52      2.32 o
   7   3  10        1.16        4.51      2.39 o
   8   3  10       28.81       29.43      3.26 o
   9   3  10        3.24        2.87      1.76 o
  10   3  10       43.28       46.13      3.58 o
  11   3  10        9.68        8.86      4.66 o
  12   3  10        5.03        6.48      2.72 o
 -12   4  10        1.31       -1.60      2.39 o
 -11   4  10        1.42        2.54      2.59 o
 -10   4  10        0.30       -1.36      3.56 o
  -9   4  10       28.35       30.56      2.74 o
  -8   4  10       10.81        8.52      1.99 o
  -7   4  10        9.12        5.98      1.80 o
  -6   4  10      259.68      257.97      5.28 o
  -5   4  10       36.46       42.29      2.92 o
  -4   4  10      185.99      186.49      3.75 o
  -3   4  10       25.15       27.57      1.63 o
  -2   4  10       37.36       36.25      1.98 o
  -1   4  10       40.28       36.73      1.63 o
   0   4  10       53.15       45.71      2.86 o
   1   4  10      149.80      142.29      4.58 o
   2   4  10       42.27       47.03      2.94 o
   3   4  10       28.31       34.82      2.72 o
   4   4  10       42.61       40.42      3.01 o
   5   4  10       79.47       82.88      5.03 o
   6   4  10        1.68        1.43      2.35 o
   7   4  10        1.31        0.98      2.33 o
   8   4  10        0.20       -0.86      2.78 o
   9   4  10        0.78       -0.61      2.65 o
  10   4  10       20.21       25.83      5.59 o
  11   4  10        1.31        5.06      4.52 o
 -11   5  10        2.38       -0.02      2.52 o
 -10   5  10        4.33        1.36      2.40 o
  -9   5  10       12.89       11.18      2.27 o
  -8   5  10        0.00       -0.45      1.70 o
  -7   5  10       12.25       15.44      2.14 o
  -6   5  10        4.36        3.05      1.59 o
  -5   5  10        9.19        8.61      1.68 o
  -4   5  10        1.13        1.96      1.24 o
  -3   5  10       81.21       78.33      2.42 o
  -2   5  10        0.38       -1.01      1.01 o
  -1   5  10        0.08        1.77      1.92 o
   0   5  10       22.58       25.97      4.09 o
   1   5  10       58.52       58.55      3.42 o
   2   5  10       45.08       42.22      3.04 o
   3   5  10       19.88       24.69      2.96 o
   4   5  10      105.33      110.69      5.88 o
   5   5  10      153.19      155.62     13.40 o
   6   5  10        0.91       -0.66      2.22 o
   7   5  10       13.63       19.40      3.61 o
   8   5  10       20.90       21.48      3.75 o
   9   5  10        0.58       -0.39      3.76 o
  10   5  10        1.05        7.22      3.25 o
  11   5  10        0.05        3.32      4.16 o
 -10   6  10        7.54        8.06      2.47 o
  -9   6  10        0.00        1.33      2.13 o
  -8   6  10        5.45        2.47      1.87 o
  -7   6  10       23.62       27.94      2.37 o
  -6   6  10        7.09        4.09      1.61 o
  -5   6  10        2.25        2.05      1.45 o
  -4   6  10       50.64       47.82      2.62 o
  -3   6  10        5.36        5.70      1.73 o
  -2   6  10        3.43        6.65      2.47 o
  -1   6  10      106.12       99.46      5.40 o
   0   6  10       32.24       25.41      3.38 o
   1   6  10      257.96      245.89      6.97 o
   2   6  10        3.32        2.32      2.27 o
   3   6  10        1.57       -1.53      2.13 o
   4   6  10       18.35       18.32      4.66 o
   5   6  10        1.19        3.33      2.59 o
   6   6  10       20.78       20.93      3.74 o
   7   6  10       43.32       45.23      4.90 o
   8   6  10        7.32        5.48      4.86 o
   9   6  10       15.90       26.37      4.35 o
  10   6  10        9.28       14.86      5.30 o
  -8   7  10        5.23        7.20      2.14 o
  -7   7  10        0.06       -1.06      1.76 o
  -6   7  10        1.68        4.27      1.70 o
  -5   7  10        0.01        2.12      1.58 o
  -4   7  10        2.17        2.88      1.94 o
  -3   7  10        0.10       -1.40      2.36 o
  -2   7  10        0.10        0.47      2.59 o
  -1   7  10        1.64        4.80      2.84 o
   0   7  10        0.03        1.71      2.63 o
   1   7  10       12.74       20.93      6.65 o
   2   7  10       34.93       36.26      5.95 o
   3   7  10        8.18       10.45      4.56 o
   4   7  10        2.94       -3.30      3.61 o
   5   7  10        9.97       11.24      4.77 o
   6   7  10        4.98        2.14      4.39 o
   7   7  10       12.19       19.08      6.09 o
   8   7  10        1.20        4.33      5.11 o
  -6   8  10        6.30        8.60      3.36 o
  -5   8  10       25.47       31.65      4.44 o
  -4   8  10        6.99        5.51      3.26 o
  -3   8  10        3.74        4.65      2.99 o
  -2   8  10        2.18       -0.61      2.84 o
  -1   8  10        7.95        5.61      3.19 o
   0   8  10      112.38      141.71     10.09 o
   1   8  10        6.15        4.71      4.54 o
   2   8  10       17.78       21.33      5.47 o
   3   8  10       50.01       36.51      6.66 o
   4   8  10       10.23       10.59      5.07 o
   5   8  10        2.61        3.07      4.85 o
   6   8  10        0.39        9.02      5.21 o
  -2   9  10       10.50       12.68      3.96 o
  -1   9  10        0.06        0.42      4.31 o
   0   9  10       14.86       11.25      5.25 o
   1   9  10        0.28        6.00      3.43 o
   2   9  10        9.86        8.72      4.83 o
 -13   0  11        1.40        4.50      4.75 o
 -11   0  11       13.34        8.89      3.35 o
  -9   0  11        2.53        0.94      2.42 o
  -7   0  11       23.89       31.96      3.52 o
  -5   0  11      183.22      160.58      4.89 o
  -3   0  11       18.16       19.37      2.11 o
  -1   0  11     1023.52     1029.25     16.70 o
   1   0  11       58.44       58.94      1.97 o
   3   0  11        0.15        0.53      0.77 o
   5   0  11      361.36      362.43      9.58 o
   7   0  11       20.44       11.94      3.49 o
   9   0  11        7.83        6.33      3.34 o
  11   0  11        3.96        7.99      4.20 o
 -13   1  11        2.09        3.16      2.86 o
 -12   1  11        3.68        3.14      2.66 o
 -11   1  11        3.47        3.02      2.11 o
 -10   1  11        0.67       -0.59      1.79 o
  -9   1  11        3.85        3.34      1.82 o
  -8   1  11       12.28       12.85      3.08 o
  -7   1  11        1.57        2.35      1.26 o
  -6   1  11       41.03       45.36      2.34 o
  -5   1  11       26.67       27.26      1.68 o
  -4   1  11      133.89      158.64      3.34 o
  -3   1  11      400.94      429.26      6.27 o
  -2   1  11       49.71       60.18      1.72 o
  -1   1  11       91.47       91.37      1.98 o
   0   1  11        2.73        3.22      0.69 o
   1   1  11        7.18        9.93      0.91 o
   2   1  11        0.01        0.15      0.54 o
   3   1  11       53.66       55.09      1.40 o
   4   1  11      134.52      124.79      2.19 o
   5   1  11       27.55       25.62      1.59 o
   6   1  11        0.04        0.36      1.32 o
   7   1  11        3.40        1.82      2.04 o
   8   1  11        9.98        9.20      2.45 o
   9   1  11        1.13       -2.06      2.39 o
  10   1  11        4.27        5.48      2.46 o
  11   1  11        4.32        2.47      2.57 o
  12   1  11        3.96        9.19      3.01 o
 -13   2  11        0.00        0.87      4.15 o
 -12   2  11        6.31        3.30      3.49 o
 -11   2  11        3.25        4.04      3.17 o
 -10   2  11        4.11        6.73      2.20 o
  -9   2  11       49.81       51.11      5.61 o
  -8   2  11       22.13       21.07      2.34 o
  -7   2  11        0.09       -1.19      1.19 o
  -6   2  11       18.10       19.67      2.70 o
  -5   2  11        0.11       -0.26      0.96 o
  -4   2  11       11.11       13.54      1.29 o
  -3   2  11       90.39       90.96      2.15 o
  -2   2  11       65.14       51.59      1.63 o
  -1   2  11      764.00      763.36      8.04 o
   0   2  11       24.58       22.91      1.24 o
   1   2  11       97.67       91.35      1.90 o
   2   2  11       90.88       86.16      1.85 o
   3   2  11      160.86      159.89      2.69 o
   4   2  11       29.87       32.90      1.71 o
   5   2  11      126.32      112.89      3.59 o
   6   2  11      101.82      109.32      5.38 o
   7   2  11       28.30       34.22      3.46 o
   8   2  11       21.81       19.22      2.80 o
   9   2  11        7.78        5.60      2.40 o
  10   2  11        0.66        0.19      2.26 o
  11   2  11        0.02        2.55      3.83 o
  12   2  11        2.13       -1.29      2.47 o
 -12   3  11        0.08        4.25      3.71 o
 -11   3  11        0.47       -0.13      2.38 o
 -10   3  11        1.56       -1.02      2.24 o
  -9   3  11        4.08        4.94      2.43 o
  -8   3  11       37.51       40.31      2.65 o
  -7   3  11       66.78       69.51      2.97 o
  -6   3  11       27.21       29.89      2.36 o
  -5   3  11      178.03      161.06      3.95 o
  -4   3  11       53.97       57.77      3.17 o
  -3   3  11       43.61       37.03      1.92 o
  -2   3  11      301.59      275.65      4.43 o
  -1   3  11       27.25       28.30      1.34 o
   0   3  11      150.96      152.60      2.69 o
   1   3  11        0.02       -0.26      0.78 o
   2   3  11      168.48      168.16      3.14 o
   3   3  11      847.51      858.06      9.98 o
   4   3  11       21.17       23.23      2.16 o
   5   3  11      115.51      113.92      5.68 o
   6   3  11       72.49       78.87      4.98 o
   7   3  11       20.55       20.91      3.32 o
   8   3  11        0.15       -0.76      1.51 o
   9   3  11        1.85        1.18      1.94 o
  10   3  11        0.22       -1.63      1.94 o
  11   3  11        0.10       -0.67      2.20 o
  12   3  11        6.89        7.90      2.64 o
 -11   4  11        1.71       -0.65      4.64 o
 -10   4  11        0.37       -1.30      2.26 o
  -9   4  11        7.38        8.86      2.19 o
  -8   4  11       18.24       21.48      2.44 o
  -7   4  11       32.14       31.27      2.49 o
  -6   4  11       35.06       38.55      2.34 o
  -5   4  11        3.16        2.91      1.41 o
  -4   4  11       33.45       34.69      2.08 o
  -3   4  11      185.08      158.88      4.11 o
  -2   4  11        1.86        1.93      0.94 o
  -1   4  11       57.99       51.20      2.07 o
   0   4  11        2.59        1.62      0.97 o
   1   4  11        5.22        4.84      1.65 o
   2   4  11       14.60       17.79      2.26 o
   3   4  11      184.55      182.87      5.61 o
   4   4  11       11.80       14.57      2.32 o
   5   4  11      149.42      164.15      7.12 o
   6   4  11      195.18      198.87      8.01 o
   7   4  11       29.75       36.97      4.16 o
   8   4  11        0.58        1.13      2.52 o
   9   4  11       31.07       36.89      6.24 o
  10   4  11       23.42       25.37      5.88 o
  11   4  11       40.83       47.50      7.08 o
 -11   5  11        1.04        0.72      2.59 o
 -10   5  11        4.69        4.49      2.53 o
  -9   5  11        8.16        7.72      2.29 o
  -8   5  11        0.18        3.40      2.16 o
  -7   5  11        4.92        4.02      1.82 o
  -6   5  11        3.86        4.75      1.73 o
  -5   5  11       13.12       14.96      1.94 o
  -4   5  11        0.64        1.08      1.31 o
  -3   5  11      167.98      162.65      4.42 o
  -2   5  11        0.86       -1.65      1.65 o
  -1   5  11       62.88       53.17      3.41 o
   0   5  11        6.31        7.43      1.91 o
   1   5  11        0.91       -0.14      1.61 o
   2   5  11        0.01       -0.39      1.79 o
   3   5  11      114.52      109.31      4.56 o
   4   5  11      194.16      206.98      8.92 o
   5   5  11      157.15      143.47      6.91 o
   6   5  11        1.87        0.46      2.49 o
   7   5  11       34.81       38.83      7.85 o
   8   5  11        0.24        0.36      2.50 o
   9   5  11        8.54        2.69      3.07 o
  10   5  11        1.07        2.90      4.01 o
  -9   6  11        0.81        2.78      2.42 o
  -8   6  11        4.95       10.49      2.11 o
  -7   6  11       23.24       29.32      3.49 o
  -6   6  11       11.82        9.94      1.86 o
  -5   6  11        0.75       -0.02      1.38 o
  -4   6  11        0.43        0.32      1.23 o
  -3   6  11        7.93        3.62      1.82 o
  -2   6  11       81.21       82.37     21.06 o
  -1   6  11       12.08        8.49      2.78 o
   0   6  11        3.71        4.96      2.68 o
   1   6  11        3.23        3.33      1.90 o
   2   6  11       42.87       46.06      3.47 o
   3   6  11        1.50       -1.63      1.63 o
   4   6  11        2.90       -1.72      3.61 o
   5   6  11       14.26       10.27      3.17 o
   6   6  11        2.96        3.63      3.96 o
   7   6  11       72.90       75.68      5.99 o
   8   6  11        2.02        1.56      2.72 o
   9   6  11        6.51       12.46      5.52 o
  -8   7  11        0.16       -1.87      1.87 o
  -7   7  11        0.12        0.61      1.82 o
  -6   7  11       17.74       22.10      2.48 o
  -5   7  11       14.03       16.07      3.87 o
  -4   7  11        3.43        0.02      1.85 o
  -3   7  11        4.81        5.52      3.02 o
  -2   7  11        1.38       -2.49      2.49 o
  -1   7  11        5.84        8.16      2.94 o
   0   7  11        3.24        2.68      2.79 o
   1   7  11        3.43       -2.19      4.47 o
   2   7  11        0.00        7.76      2.85 o
   3   7  11        8.08        7.74      4.25 o
   4   7  11       11.66       12.09      4.86 o
   5   7  11       17.08       24.15      5.88 o
   6   7  11       36.95       30.35      6.60 o
   7   7  11       38.89       48.49      7.88 o
  -6   8  11       18.88       22.30      5.99 o
  -5   8  11        7.58       13.52      3.55 o
  -4   8  11        7.13        2.55      3.30 o
  -3   8  11        0.23       -2.34      2.82 o
  -2   8  11        2.57        3.17      3.02 o
  -1   8  11       16.60       15.44      3.65 o
   0   8  11        0.01        4.16      3.25 o
   1   8  11       46.92       33.02      6.29 o
   2   8  11        0.31       -3.62      4.31 o
   3   8  11        4.43       12.57      4.96 o
   4   8  11        1.11        7.84      4.62 o
   5   8  11        0.85        1.13      4.65 o
 -12   0  12        6.69       12.23      3.77 o
 -10   0  12        7.60        5.28      3.11 o
  -8   0  12        0.33        0.46      2.58 o
  -6   0  12      119.80      128.43      4.96 o
  -4   0  12        6.48        6.91      1.69 o
  -2   0  12      264.72      248.65      6.01 o
   0   0  12      206.71      198.30      3.90 o
   2   0  12      594.02      557.82      8.66 o
   4   0  12      356.02      375.37      6.45 o
   6   0  12       19.61       12.06      3.57 o
   8   0  12       16.53       14.97      3.93 o
  10   0  12        8.09       11.31      4.35 o
  12   0  12       30.18       18.69      5.19 o
 -12   1  12        8.33        5.41      2.83 o
 -11   1  12        0.00        0.19      2.11 o
 -10   1  12       16.27       16.97      2.65 o
  -9   1  12        3.29        4.32      1.89 o
  -8   1  12       46.43       46.37      3.07 o
  -7   1  12       69.12       68.48      2.97 o
  -6   1  12        9.56        7.87      1.52 o
  -5   1  12       26.55       30.37      2.00 o
  -4   1  12        9.11        9.35      1.25 o
  -3   1  12      241.98      245.54      4.33 o
  -2   1  12        7.55        5.13      0.96 o
  -1   1  12      219.96      226.71      3.41 o
   0   1  12      107.15       99.92      2.21 o
   1   1  12      484.28      456.23      5.00 o
   2   1  12      435.90      420.96      4.96 o
   3   1  12       28.13       25.35      1.53 o
   4   1  12       22.64       18.94      1.21 o
   5   1  12       74.93       61.11      2.52 o
   6   1  12      431.03      398.60     10.70 o
   7   1  12      169.68      165.65      9.39 o
   8   1  12       20.51       22.17      6.84 o
   9   1  12        2.78        0.01      2.24 o
  10   1  12       25.53       30.70      4.58 o
  11   1  12        0.02        0.54      2.45 o
  12   1  12        2.37        4.72      2.75 o
 -12   2  12        0.49        1.31      3.56 o
 -11   2  12        1.94       -0.04      3.20 o
 -10   2  12       19.73       18.38      3.12 o
  -9   2  12        0.04       -0.84      2.03 o
  -8   2  12        2.94        1.77      1.71 o
  -7   2  12      134.55      137.71      4.01 o
  -6   2  12       34.03       28.78      2.14 o
  -5   2  12       16.35       17.02      1.54 o
  -4   2  12       54.21       47.00      2.06 o
  -3   2  12      187.98      187.94      3.42 o
  -2   2  12       90.10      102.86      2.44 o
  -1   2  12       43.02       44.61      1.67 o
   0   2  12      172.30      155.64      2.69 o
   1   2  12     1031.70     1012.45     10.89 o
   2   2  12       68.64       75.46      2.60 o
   3   2  12       34.98       27.84      1.84 o
   4   2  12      133.75      134.88      2.96 o
   5   2  12        1.13        0.14      1.07 o
   6   2  12       50.56       42.79      2.89 o
   7   2  12       35.14       37.44      3.43 o
   8   2  12       68.92       66.58      7.87 o
   9   2  12        0.63       -0.61      2.14 o
  10   2  12        4.54        3.78      5.37 o
  11   2  12        2.16        2.60      2.42 o
  12   2  12        1.75        0.55      2.54 o
 -12   3  12       10.31        9.73      3.17 o
 -11   3  12       34.67       31.30      4.19 o
 -10   3  12       17.37       16.00      3.08 o
  -9   3  12        0.26        0.53      3.26 o
  -8   3  12       12.48       10.28      1.87 o
  -7   3  12       14.39       14.16      1.92 o
  -6   3  12        0.16       -0.63      1.38 o
  -5   3  12       93.78       90.44      3.13 o
  -4   3  12        8.81        8.47      1.45 o
  -3   3  12      102.96      116.96      3.22 o
  -2   3  12        2.61        1.91      1.05 o
  -1   3  12       34.54       32.73      1.58 o
   0   3  12        0.00       -0.76      0.76 o
   1   3  12      107.45      114.80      2.45 o
   2   3  12      298.68      282.65      4.52 o
   3   3  12      277.88      314.97      5.20 o
   4   3  12       52.29       41.74      4.66 o
   5   3  12       18.89       21.22      3.20 o
   6   3  12       22.20       23.52      3.40 o
   7   3  12       95.04      105.11      5.91 o
   8   3  12       17.03       13.56      4.77 o
   9   3  12       80.21       79.65      4.17 o
  10   3  12       18.01       18.86      2.80 o
  11   3  12       14.97        9.79      2.61 o
 -11   4  12        6.77        9.32      3.48 o
 -10   4  12        0.03       -2.29      2.29 o
  -9   4  12        0.21       -1.31      1.84 o
  -8   4  12        8.22        3.80      1.91 o
  -7   4  12        7.48       11.52      2.74 o
  -6   4  12        4.38        2.76      1.43 o
  -5   4  12       89.28       95.03      3.20 o
  -4   4  12        6.71       11.34      1.61 o
  -3   4  12       52.45       39.08      2.88 o
  -2   4  12       51.27       55.65      2.90 o
  -1   4  12        3.91        4.17      0.96 o
   0   4  12       69.10       68.03      2.72 o
   1   4  12        2.43        2.79      1.88 o
   2   4  12       73.73       76.05      3.79 o
   3   4  12      320.36      304.50      7.67 o
   4   4  12       36.54       34.49      4.42 o
   5   4  12       61.61       73.38      5.18 o
   6   4  12        2.37        3.87      2.60 o
   7   4  12       10.11       12.01      3.17 o
   8   4  12       16.93       20.73      3.83 o
   9   4  12        0.21       -2.06      3.11 o
  10   4  12        0.90       -2.23      3.87 o
  11   4  12        3.26        6.83      4.33 o
 -10   5  12       15.95       16.23      3.19 o
  -9   5  12        0.04        2.87      2.13 o
  -8   5  12       14.80       13.49      2.43 o
  -7   5  12        7.56        6.11      2.01 o
  -6   5  12        0.85       -0.89      1.60 o
  -5   5  12        3.87        2.58      2.21 o
  -4   5  12       33.87       27.96      2.20 o
  -3   5  12        6.96        1.77      1.21 o
  -2   5  12        0.76       -0.06      1.33 o
  -1   5  12      121.95      114.71      4.74 o
   0   5  12       54.47       57.37      4.62 o
   1   5  12       31.44       32.02      2.99 o
   2   5  12        0.48       -0.30      1.71 o
   3   5  12       46.23       46.12      3.39 o
   4   5  12       17.36       21.97      2.71 o
   5   5  12       73.04       84.98      5.64 o
   6   5  12        2.05        3.27      2.73 o
   7   5  12        0.94        5.49      2.73 o
   8   5  12        8.39        8.65      3.38 o
   9   5  12        0.40        1.85      3.87 o
  10   5  12       26.40       26.38      6.29 o
  -9   6  12        3.86       -1.73      2.16 o
  -8   6  12        0.14        0.11      2.13 o
  -7   6  12        4.71        9.99      2.28 o
  -6   6  12        5.57        5.98      1.83 o
  -5   6  12        1.33       -1.40      1.40 o
  -4   6  12        0.03        0.66      1.92 o
  -3   6  12        0.12        1.83      1.83 o
  -2   6  12        2.40       -0.62      2.42 o
  -1   6  12        0.04       -0.76      2.26 o
   0   6  12       10.92        7.44      3.78 o
   1   6  12       15.88       14.63      3.36 o
   2   6  12        6.64        6.37      2.28 o
   3   6  12        5.22       14.82      2.61 o
   4   6  12       12.73        9.59      3.09 o
   5   6  12       33.41       37.99      4.49 o
   6   6  12        0.36        0.81      3.34 o
   7   6  12        5.40        3.01      2.90 o
   8   6  12        2.40        0.30      2.95 o
  -7   7  12       13.22       12.52      2.18 o
  -6   7  12        5.58        5.66      1.79 o
  -5   7  12        3.02       -1.31      2.12 o
  -4   7  12        4.48        0.88      1.99 o
  -3   7  12        3.02        3.84      3.43 o
  -2   7  12       14.13       11.67      3.43 o
  -1   7  12        4.49        0.83      2.85 o
   0   7  12       21.05       25.36      3.95 o
   1   7  12       27.84       20.26      3.63 o
   2   7  12        0.14       -0.98      2.46 o
   3   7  12        6.36       10.61      4.88 o
   4   7  12        3.45        6.66      4.62 o
   5   7  12       11.61       17.82      5.89 o
   6   7  12       32.64       41.05      7.25 o
   7   7  12        2.87        3.41      5.44 o
  -4   8  12        5.66        3.57      3.53 o
  -3   8  12        1.79       -0.88      3.43 o
  -2   8  12        0.09        2.92      3.25 o
  -1   8  12        5.19        2.49      3.19 o
   0   8  12        9.38        7.91      3.48 o
   1   8  12        0.16       -3.53      4.46 o
   2   8  12        0.41       10.76      4.79 o
   3   8  12        0.07       -3.28      3.93 o
   4   8  12        0.00        7.59      5.06 o
 -11   0  13        0.01       -2.97      2.97 o
  -9   0  13       61.03       62.40      5.30 o
  -7   0  13       31.24       29.49      3.65 o
  -5   0  13      165.12      159.64      5.24 o
  -3   0  13      160.14      176.48      7.79 o
  -1   0  13     1384.53     1347.73     18.55 o
   1   0  13       80.45       81.16      2.77 o
   3   0  13        0.12       -0.55      0.97 o
   5   0  13      289.32      266.86      7.04 o
   7   0  13        9.21        9.67      3.59 o
   9   0  13       42.37       59.32      6.64 o
  11   0  13        0.15       -3.49      3.49 o
 -12   1  13        6.89       10.00      3.83 o
 -11   1  13        0.41        2.51      2.64 o
 -10   1  13        0.15       -1.00      1.95 o
  -9   1  13        0.04        0.76      1.92 o
  -8   1  13        0.01       -0.36      1.90 o
  -7   1  13        3.50        4.21      2.43 o
  -6   1  13       16.85       16.72      1.88 o
  -5   1  13       70.72       74.19      2.88 o
  -4   1  13      130.75      133.76      3.30 o
  -3   1  13        1.55        4.97      1.08 o
  -2   1  13       15.30       14.96      1.27 o
  -1   1  13       11.48       15.33      1.23 o
   0   1  13       10.84       12.41      1.16 o
   1   1  13      468.40      466.12      5.50 o
   2   1  13       18.88       18.67      1.22 o
   3   1  13      104.57      113.72      2.39 o
   4   1  13        0.17        2.58      0.88 o
   5   1  13      119.17      101.32      3.23 o
   6   1  13        9.07        9.32      2.90 o
   7   1  13       66.75       56.14      4.12 o
   8   1  13        4.04       -0.53      3.09 o
   9   1  13        9.52       13.14      3.00 o
  10   1  13        8.55        7.46      4.45 o
  11   1  13       14.65       12.04      3.36 o
 -12   2  13        1.74        8.10      4.02 o
 -11   2  13        1.20        5.48      4.44 o
 -10   2  13       10.33       14.10      4.96 o
  -9   2  13        0.08       -2.51      2.51 o
  -8   2  13        0.07        0.09      2.02 o
  -7   2  13      113.86      106.25      4.12 o
  -6   2  13       10.44       10.16      1.68 o
  -5   2  13        3.16        0.36      1.56 o
  -4   2  13       32.84       28.46      2.01 o
  -3   2  13       46.91       47.45      2.30 o
  -2   2  13       97.51      104.20      2.77 o
  -1   2  13       11.78        8.65      1.20 o
   0   2  13      237.80      214.20      3.90 o
   1   2  13      614.97      638.84      8.25 o
   2   2  13        2.18        2.49      1.31 o
   3   2  13       36.74       35.44      1.63 o
   4   2  13       32.14       29.70      2.56 o
   5   2  13       26.38       29.93      2.97 o
   6   2  13        0.82       -1.17      1.92 o
   7   2  13       75.08       65.48      6.21 o
   8   2  13       23.41       24.98      6.32 o
   9   2  13        2.45        2.89      3.58 o
  10   2  13        3.66        3.51      2.59 o
  11   2  13       12.04       15.01      3.20 o
 -11   3  13        0.30        3.65      2.78 o
 -10   3  13       12.95       20.18      3.36 o
  -9   3  13        6.32        8.24      5.66 o
  -8   3  13        0.17        1.26      1.80 o
  -7   3  13       21.14       24.14      2.22 o
  -6   3  13       23.75       27.83      2.23 o
  -5   3  13      245.59      235.08      5.09 o
  -4   3  13      159.27      157.23      4.00 o
  -3   3  13      389.65      374.24      6.45 o
  -2   3  13       73.99       68.70      2.56 o
  -1   3  13       45.45       47.81      2.13 o
   0   3  13       95.09       98.88      2.75 o
   1   3  13        3.09        3.34      1.07 o
   2   3  13        8.03        9.74      1.36 o
   3   3  13      691.99      680.01      9.46 o
   4   3  13       21.09       17.40      3.23 o
   5   3  13       18.97       17.63      2.10 o
   6   3  13       12.30       11.76      1.85 o
   7   3  13        6.94        9.84      4.22 o
   8   3  13       46.25       66.42      7.57 o
   9   3  13        0.18        0.92      3.68 o
  10   3  13        4.17        8.09      4.54 o
  11   3  13        0.18        5.63      4.06 o
 -10   4  13        0.08       -2.04      2.50 o
  -9   4  13        7.21        7.28      2.72 o
  -8   4  13        0.79        1.87      2.90 o
  -7   4  13        3.09        6.48      1.96 o
  -6   4  13       24.34       21.58      2.10 o
  -5   4  13       99.69      101.70      3.40 o
  -4   4  13        0.05       -0.66      1.23 o
  -3   4  13       58.26       59.09      2.55 o
  -2   4  13        1.16       -0.77      1.11 o
  -1   4  13        0.35        0.37      1.03 o
   0   4  13       33.40       34.32      2.94 o
   1   4  13      208.76      203.55      6.14 o
   2   4  13       33.03       35.14      3.01 o
   3   4  13        7.29        8.76      2.72 o
   4   4  13        0.45        0.16      1.72 o
   5   4  13        2.65        2.37      2.40 o
   6   4  13       31.89       38.37      4.31 o
   7   4  13        0.01        1.71      2.78 o
   8   4  13        9.49       12.51      4.60 o
   9   4  13       14.85       16.82      5.25 o
  10   4  13        1.98        0.69      4.01 o
  -9   5  13       10.18       10.20      2.48 o
  -8   5  13       13.35       18.78      4.02 o
  -7   5  13       19.45       15.93      3.41 o
  -6   5  13        0.29        0.19      1.79 o
  -5   5  13        0.38        1.69      1.64 o
  -4   5  13       39.84       34.35      2.41 o
  -3   5  13       10.34        8.61      1.48 o
  -2   5  13        5.89        2.84      1.48 o
  -1   5  13       34.45       30.22      5.86 o
   0   5  13        5.99        3.58      2.16 o
   1   5  13      122.66      128.30      5.16 o
   2   5  13        0.52        0.09      2.21 o
   3   5  13        0.07       -0.45      1.88 o
   4   5  13       17.16       17.42      2.63 o
   5   5  13       46.58       48.77      6.04 o
   6   5  13        6.53        6.54      3.02 o
   7   5  13        7.97       12.28      3.51 o
   8   5  13        0.01        3.64      3.03 o
   9   5  13       10.94       14.44      4.90 o
  -8   6  13        0.01        0.42      2.17 o
  -7   6  13       11.23        9.94      2.33 o
  -6   6  13        0.17        0.02      1.71 o
  -5   6  13        0.02       -1.87      1.87 o
  -4   6  13        2.50        2.65      2.06 o
  -3   6  13        0.38       -2.21      2.21 o
  -2   6  13        0.76       -0.09      2.44 o
  -1   6  13        8.89        7.69      3.03 o
   0   6  13        9.02        6.82      2.81 o
   1   6  13       16.13       14.93      3.32 o
   2   6  13       26.19       29.16      3.17 o
   3   6  13       18.58       15.94      3.93 o
   4   6  13       28.54       19.67      3.87 o
   5   6  13        1.20        3.19      2.87 o
   6   6  13        2.14       -0.64      2.77 o
   7   6  13        6.20        7.39      3.20 o
   8   6  13        3.63       -0.93      3.36 o
  -6   7  13        1.75        5.09      2.36 o
  -5   7  13        0.38        0.44      2.27 o
  -4   7  13        0.02        1.43      2.01 o
  -3   7  13        0.03        2.98      3.19 o
  -2   7  13        0.87        0.93      4.10 o
  -1   7  13        0.83        2.02      2.86 o
   0   7  13        0.01        2.16      2.73 o
   1   7  13        0.53        3.42      2.73 o
   2   7  13        4.56        5.59      2.94 o
   3   7  13        4.79       -3.13      4.08 o
   4   7  13        0.15       -4.20      4.20 o
   5   7  13        0.36       -1.62      4.41 o
   6   7  13        0.53       -1.35      4.39 o
  -3   8  13       16.37        8.92      3.66 o
  -2   8  13        3.12        3.47      3.38 o
  -1   8  13        2.55        2.91      3.32 o
   0   8  13        0.26       -2.44      2.89 o
   1   8  13        7.03       11.09      7.84 o
   2   8  13        7.51        8.64      5.00 o
 -10   0  14        6.83        5.94      3.49 o
  -8   0  14       12.74       10.56      3.30 o
  -6   0  14      152.55      168.60      7.18 o
  -4   0  14       18.52       14.66      2.17 o
  -2   0  14      673.20      676.77     12.80 o
   0   0  14      479.50      478.54      8.16 o
   2   0  14        3.28        7.21      1.98 o
   4   0  14      207.98      185.95      4.86 o
   6   0  14        0.53        4.25      3.13 o
   8   0  14        4.24        4.43      3.66 o
  10   0  14       15.52       11.48      4.56 o
 -11   1  14        0.01        0.72      2.73 o
 -10   1  14        0.00       -0.26      2.45 o
  -9   1  14       16.60       17.53      3.13 o
  -8   1  14       42.68       48.97      3.95 o
  -7   1  14       19.82       18.30      2.44 o
  -6   1  14       15.29       21.41      2.08 o
  -5   1  14       14.98       16.47      1.86 o
  -4   1  14       28.69       34.33      2.20 o
  -3   1  14      110.81      110.42      2.79 o
  -2   1  14      240.01      225.19      3.96 o
  -1   1  14      528.82      536.23      7.44 o
   0   1  14       62.85       54.36      1.96 o
   1   1  14        1.89        2.84      0.94 o
   2   1  14        1.60        0.31      0.89 o
   3   1  14        0.00       -0.57      0.78 o
   4   1  14        0.16        0.16      1.17 o
   5   1  14        5.39        5.38      1.41 o
   6   1  14        0.27        6.08      2.27 o
   7   1  14       35.65       35.98      3.66 o
   8   1  14        7.76       11.90      2.85 o
   9   1  14        0.32        2.55      2.56 o
  10   1  14       17.84       21.73      3.62 o
  11   1  14        3.69        4.66      3.48 o
 -11   2  14        4.33        4.80      4.12 o
 -10   2  14        4.54        1.46      3.49 o
  -9   2  14        9.12       12.60      4.31 o
  -8   2  14       52.83       64.95      3.80 o
  -7   2  14       53.06       55.45      4.13 o
  -6   2  14        9.51        9.80      1.76 o
  -5   2  14       30.37       28.63      2.21 o
  -4   2  14      194.92      185.70      4.44 o
  -3   2  14       25.57       31.69      2.09 o
  -2   2  14      183.20      179.29      4.13 o
  -1   2  14       10.53        7.62      1.26 o
   0   2  14      127.54      126.87      3.03 o
   1   2  14      115.08      118.07      2.89 o
   2   2  14        0.16       -0.41      0.89 o
   3   2  14      177.53      178.27      4.08 o
   4   2  14      127.78      125.35      3.47 o
   5   2  14       26.52       25.35      2.14 o
   6   2  14        2.03        0.22      2.08 o
   7   2  14        0.09        0.16      2.12 o
   8   2  14        8.78        8.30      2.64 o
   9   2  14        0.07       -1.72      2.25 o
  10   2  14       19.31       29.64      3.73 o
 -11   3  14        0.10       -0.39      2.76 o
 -10   3  14        1.38       -2.41      2.61 o
  -9   3  14        2.81        0.95      2.43 o
  -8   3  14        4.29        1.33      1.68 o
  -7   3  14       84.85       87.12      3.57 o
  -6   3  14        3.88        5.81      1.62 o
  -5   3  14        0.93        4.17      1.54 o
  -4   3  14       51.20       45.99      2.52 o
  -3   3  14       24.17       21.85      3.69 o
  -2   3  14       39.78       44.65      2.29 o
  -1   3  14       35.38       31.26      1.91 o
   0   3  14        0.82       -0.11      1.41 o
   1   3  14        0.00        0.20      1.03 o
   2   3  14       46.84       45.68      3.00 o
   3   3  14        0.04       -1.27      1.27 o
   4   3  14        0.20       -0.53      1.27 o
   5   3  14       22.40       25.23      3.36 o
   6   3  14       20.03       21.19      2.43 o
   7   3  14        0.00        2.63      3.74 o
   8   3  14       83.01       85.48      8.58 o
   9   3  14       20.43       20.32      5.42 o
  10   3  14        1.87       -3.34      3.34 o
 -10   4  14        1.05        0.83      2.76 o
  -9   4  14        0.77        0.47      2.58 o
  -8   4  14        1.73       -0.14      2.32 o
  -7   4  14        4.05        2.48      1.91 o
  -6   4  14       13.27       10.33      1.90 o
  -5   4  14       20.90       18.20      2.03 o
  -4   4  14        1.97        4.15      1.51 o
  -3   4  14       17.14       12.29      1.66 o
  -2   4  14       79.75       78.29      3.03 o
  -1   4  14        0.59       -1.02      1.02 o
   0   4  14       98.77       99.63      4.84 o
   1   4  14        0.02        3.75      1.89 o
   2   4  14      122.54      113.16      4.72 o
   3   4  14        3.59        2.13      1.74 o
   4   4  14       29.79       25.70      4.06 o
   5   4  14        1.49        2.67      2.45 o
   6   4  14       23.04       24.28      3.99 o
   7   4  14        3.19        9.02      4.29 o
   8   4  14        4.07        4.62      4.12 o
   9   4  14        7.53       15.58      5.26 o
  -9   5  14        1.00        0.59      2.29 o
  -8   5  14        1.60        2.84      2.25 o
  -7   5  14       20.31       21.36      2.67 o
  -6   5  14       19.22       19.43      2.48 o
  -5   5  14       14.63       12.91      2.11 o
  -4   5  14        0.03        0.92      1.61 o
  -3   5  14        9.01        4.87      1.41 o
  -2   5  14        4.64        5.13      1.65 o
  -1   5  14        0.00       -1.72      1.72 o
   0   5  14        0.79        0.90      1.88 o
   1   5  14       25.63       19.74      2.78 o
   2   5  14        9.46        8.54      2.28 o
   3   5  14        0.10       -1.07      1.85 o
   4   5  14        0.07        3.11      1.93 o
   5   5  14        0.27        2.60      2.64 o
   6   5  14        2.48        6.64      3.28 o
   7   5  14       18.39       22.85      4.17 o
   8   5  14        0.16       -3.36      3.36 o
  -7   6  14        0.03        0.53      2.17 o
  -6   6  14       12.29       11.91      2.28 o
  -5   6  14        0.45       -1.57      1.57 o
  -4   6  14        1.18        1.86      2.16 o
  -3   6  14        1.74       -0.26      1.81 o
  -2   6  14       12.07       10.38      3.79 o
  -1   6  14       42.60       39.53      4.31 o
   0   6  14        4.21       -1.32      2.64 o
   1   6  14       20.96       16.32      3.46 o
   2   6  14       19.36       21.27      3.04 o
   3   6  14        0.06        2.71      2.05 o
   4   6  14        2.60        3.58      2.91 o
   5   6  14        5.37        5.94      3.13 o
   6   6  14        7.89       12.91      3.75 o
   7   6  14        6.14        9.28      3.82 o
  -5   7  14        2.69        1.23      2.34 o
  -4   7  14        2.33        7.89      3.49 o
  -3   7  14        0.58        4.37      3.34 o
  -2   7  14        1.76        0.54      3.00 o
  -1   7  14        5.33        2.80      3.07 o
   0   7  14        0.11       -1.44      3.82 o
   1   7  14        2.57        5.26      3.26 o
   2   7  14        1.38        2.04      4.31 o
   3   7  14        0.14        1.28      4.52 o
   4   7  14        0.39       -1.53      4.33 o
   5   7  14        1.79        1.72      4.56 o
 -11   0  15        0.42        7.86      5.40 o
  -9   0  15       18.44        8.35      4.44 o
  -7   0  15       23.61       34.74      7.30 o
  -5   0  15        3.32        4.09      2.33 o
  -3   0  15       26.16       25.70      2.62 o
  -1   0  15       63.42       59.74      2.81 o
   1   0  15        0.00       -1.21      1.21 o
   3   0  15        3.55        1.25      1.33 o
   5   0  15       78.40       55.20      5.78 o
   7   0  15        6.59        9.12      4.02 o
   9   0  15        0.47       -1.32      3.72 o
 -11   1  15        5.36        8.17      3.29 o
 -10   1  15        2.07        4.75      2.85 o
  -9   1  15        0.85        1.24      3.13 o
  -8   1  15       11.48       11.57      2.90 o
  -7   1  15       94.55       86.26      4.79 o
  -6   1  15       49.33       53.83      5.34 o
  -5   1  15        0.48        0.91      1.57 o
  -4   1  15       75.79       80.63      3.09 o
  -3   1  15      364.87      371.52      6.67 o
  -2   1  15        0.04        0.29      1.12 o
  -1   1  15       47.43       51.82      2.24 o
   0   1  15        0.79        0.50      0.95 o
   1   1  15        0.07        0.20      0.90 o
   2   1  15        0.97        0.28      0.96 o
   3   1  15        0.63       -0.13      0.96 o
   4   1  15        1.04        0.32      1.25 o
   5   1  15        7.31        6.23      1.54 o
   6   1  15        0.33        0.35      2.21 o
   7   1  15        0.02       -0.22      2.29 o
   8   1  15        4.40        3.19      2.51 o
   9   1  15        0.07       -0.84      2.54 o
  10   1  15        9.84        7.35      3.08 o
 -10   2  15        3.28        0.53      2.74 o
  -9   2  15       17.74       22.63      2.96 o
  -8   2  15        8.16        4.85      2.17 o
  -7   2  15        3.06        2.96      1.64 o
  -6   2  15        0.23       -1.40      1.40 o
  -5   2  15        2.12       -0.08      1.39 o
  -4   2  15        0.02       -0.02      1.29 o
  -3   2  15       18.25       17.18      1.84 o
  -2   2  15       19.88       16.28      1.75 o
  -1   2  15       89.55       88.99      4.23 o
   0   2  15        3.68        5.11      1.34 o
   1   2  15       24.92       23.38      1.77 o
   2   2  15        1.64       -0.26      0.99 o
   3   2  15       15.02       12.86      1.62 o
   4   2  15        0.95        2.71      1.50 o
   5   2  15        0.00       -1.16      1.35 o
   6   2  15        6.96        8.12      5.49 o
   7   2  15        0.14        0.95      3.41 o
   8   2  15       20.59       18.56      4.08 o
   9   2  15        8.78        4.98      2.72 o
  10   2  15        0.39       -0.45      2.47 o
 -10   3  15        6.87       12.50      6.12 o
  -9   3  15        0.00       -4.02      4.02 o
  -8   3  15        6.48        5.13      2.20 o
  -7   3  15       31.58       34.79      2.64 o
  -6   3  15       19.16       23.02      2.26 o
  -5   3  15       48.26       51.15      2.78 o
  -4   3  15       36.39       39.00      2.46 o
  -3   3  15       11.83       11.36      1.68 o
  -2   3  15       85.10       82.30      2.94 o
  -1   3  15       28.95       25.27      1.85 o
   0   3  15        3.69        1.29      1.16 o
   1   3  15       10.23       11.10      1.69 o
   2   3  15       18.99       17.79      1.92 o
   3   3  15       12.21       17.27      2.19 o
   4   3  15        1.88       -0.30      1.36 o
   5   3  15        2.31        0.76      2.09 o
   6   3  15        0.31       -1.48      4.88 o
   7   3  15        1.55        0.11      3.85 o
   8   3  15       12.54       23.27      5.86 o
   9   3  15        1.16       -1.28      3.61 o
  -9   4  15        1.63        1.09      2.69 o
  -8   4  15        1.10        0.84      2.35 o
  -7   4  15        1.16        1.86      2.02 o
  -6   4  15        4.34        5.89      1.88 o
  -5   4  15       48.42       44.51      3.36 o
  -4   4  15       76.05       69.78      3.82 o
  -3   4  15       10.24        8.97      1.64 o
  -2   4  15        0.36       -0.03      1.29 o
  -1   4  15        0.41        1.12      1.36 o
   0   4  15        1.10       -0.19      1.88 o
   1   4  15       28.53       25.82      2.38 o
   2   4  15        5.81        4.53      2.08 o
   3   4  15       19.47       15.38      2.49 o
   4   4  15        0.64        0.66      1.91 o
   5   4  15        0.98        2.86      2.68 o
   6   4  15       63.86       84.22      8.64 o
   7   4  15        0.01        1.49      3.93 o
   8   4  15        1.12       -1.55      3.91 o
   9   4  15        3.54        6.98      4.46 o
  -8   5  15        0.16        1.84      2.28 o
  -7   5  15       31.66       31.49      3.08 o
  -6   5  15        3.75        4.18      2.14 o
  -5   5  15        3.24        4.84      1.98 o
  -4   5  15        4.90        7.05      1.83 o
  -3   5  15       12.54       13.44      1.69 o
  -2   5  15        0.78       -0.49      1.47 o
  -1   5  15       42.94       37.72      3.49 o
   0   5  15       19.92       23.82      2.97 o
   1   5  15       11.98        8.87      2.46 o
   2   5  15        3.52        5.69      2.22 o
   3   5  15        4.11        7.77      2.40 o
   4   5  15       57.62       66.65      4.31 o
   5   5  15       11.05        9.07      3.40 o
   6   5  15        7.99       11.89      3.72 o
   7   5  15       17.48       18.45      5.84 o
  -6   6  15        3.38        1.73      2.04 o
  -5   6  15       11.55       12.05      3.06 o
  -4   6  15        0.85        0.09      2.22 o
  -3   6  15        5.42        9.20      2.19 o
  -2   6  15        2.97       10.25      3.13 o
  -1   6  15       13.63       19.03      3.52 o
   0   6  15        1.20        0.52      2.76 o
   1   6  15        0.52        2.87      2.75 o
   2   6  15        0.10        4.59      3.11 o
   3   6  15        0.23       -0.15      2.17 o
   4   6  15        4.70        9.22      3.50 o
   5   6  15       26.82       29.75      4.58 o
   6   6  15        1.81        2.62      3.57 o
  -4   7  15        3.13        6.47      3.86 o
  -3   7  15        2.49       -0.04      4.47 o
  -2   7  15        3.27        3.35      3.16 o
  -1   7  15        2.07        2.47      2.88 o
   0   7  15        0.05        2.63      2.82 o
   1   7  15        0.34        1.16      2.88 o
   2   7  15        0.55        3.61      3.13 o
   3   7  15        4.80        1.64      4.67 o
 -10   0  16        0.67       -3.17      4.69 o
  -8   0  16        0.15        3.47      4.12 o
  -6   0  16        0.70        0.97      3.62 o
  -4   0  16        0.01       -1.94      1.94 o
  -2   0  16        0.07        0.85      1.60 o
   0   0  16       48.43       52.12      3.03 o
   2   0  16        0.00        0.67      1.37 o
   4   0  16        9.71       14.32      3.78 o
   6   0  16        0.08        5.23      3.78 o
   8   0  16        4.20        5.99      4.31 o
 -10   1  16        0.04        1.63      2.86 o
  -9   1  16        0.19       -1.11      2.59 o
  -8   1  16        1.63        0.01      2.63 o
  -7   1  16        0.17       -0.81      2.11 o
  -6   1  16        0.84       -0.11      2.03 o
  -5   1  16        0.07        0.49      1.46 o
  -4   1  16       13.17       14.62      1.89 o
  -3   1  16        5.07        8.58      1.57 o
  -2   1  16        2.72        2.12      1.21 o
  -1   1  16       18.64       20.14      1.51 o
   0   1  16       16.40       19.34      1.56 o
   1   1  16        0.73        2.07      1.05 o
   2   1  16      102.55      108.24      2.81 o
   3   1  16        0.03       -0.23      1.13 o
   4   1  16        3.83        2.18      1.39 o
   5   1  16        3.63        1.51      1.83 o
   6   1  16       28.77       24.44      3.40 o
   7   1  16        0.48       -0.54      2.43 o
   8   1  16        0.41        1.88      2.66 o
   9   1  16        3.64        5.38      6.52 o
 -10   2  16        2.06        4.16      3.09 o
  -9   2  16        3.90        4.38      2.45 o
  -8   2  16       17.60       21.03      2.84 o
  -7   2  16       40.28       48.58      5.64 o
  -6   2  16       40.36       38.73      2.71 o
  -5   2  16       12.55        6.24      1.73 o
  -4   2  16        3.04        2.07      1.48 o
  -3   2  16        0.06       -0.16      1.30 o
  -2   2  16       10.47        8.05      1.57 o
  -1   2  16        4.31        4.51      1.33 o
   0   2  16       64.22       51.17      2.43 o
   1   2  16       68.78       72.19      2.42 o
   2   2  16       15.20       14.00      1.78 o
   3   2  16        8.92        9.84      2.41 o
   4   2  16        4.12        6.18      1.84 o
   5   2  16       19.81       21.10      2.39 o
   6   2  16        3.36        1.87      2.40 o
   7   2  16        0.60       -3.26      3.36 o
   8   2  16        0.72       -2.27      2.38 o
   9   2  16        0.68       -0.87      2.48 o
  -9   3  16        1.73        3.20      2.98 o
  -8   3  16        0.16       -0.88      2.09 o
  -7   3  16        6.09       10.99      2.37 o
  -6   3  16        2.82        3.25      1.75 o
  -5   3  16       33.69       37.03      2.61 o
  -4   3  16       76.40       64.72      3.05 o
  -3   3  16       20.31       19.61      2.05 o
  -2   3  16        0.95        0.73      1.29 o
  -1   3  16        2.74        1.69      1.29 o
   0   3  16        2.45        4.37      1.33 o
   1   3  16       75.72       78.18      3.08 o
   2   3  16       17.12       10.15      1.82 o
   3   3  16       24.84       28.84      4.41 o
   4   3  16        4.28        4.43      2.01 o
   5   3  16        0.00       -2.02      2.02 o
   6   3  16        2.06        0.06      3.57 o
   7   3  16        7.57        4.43      4.44 o
   8   3  16        3.96       -0.25      3.68 o
  -8   4  16       14.45       11.55      2.78 o
  -7   4  16        7.49        8.44      2.43 o
  -6   4  16        0.78        0.40      1.94 o
  -5   4  16        7.11       11.95      2.00 o
  -4   4  16       38.24       35.71      2.44 o
  -3   4  16        1.81       -0.03      1.40 o
  -2   4  16       27.45       22.76      2.15 o
  -1   4  16        1.90        0.98      1.25 o
   0   4  16        5.72        5.92      2.32 o
   1   4  16        0.19        2.61      1.50 o
   2   4  16        0.11       -0.20      1.70 o
   3   4  16       11.74        8.42      2.24 o
   4   4  16        0.80        1.96      2.04 o
   5   4  16       10.08        9.19      4.46 o
   6   4  16      104.00      142.25     11.10 o
   7   4  16        0.15        5.34      4.56 o
   8   4  16        0.47       -1.53      3.85 o
  -7   5  16        1.50        4.99      2.35 o
  -6   5  16       53.63       44.98      3.29 o
  -5   5  16       12.12       19.83      3.72 o
  -4   5  16        1.75       -0.75      1.70 o
  -3   5  16        2.38       -0.04      2.00 o
  -2   5  16        0.08       -0.72      1.54 o
  -1   5  16        1.71       -2.10      2.55 o
   0   5  16        4.38        4.73      2.20 o
   1   5  16        3.80        5.61      2.20 o
   2   5  16       13.15       19.72      2.98 o
   3   5  16       13.90       18.36      6.28 o
   4   5  16       25.27       31.10      3.46 o
   5   5  16        0.11        2.31      3.07 o
   6   5  16        0.50        7.02      4.71 o
  -5   6  16        2.52        2.08      2.53 o
  -4   6  16        2.05        2.19      2.19 o
  -3   6  16       10.82       10.30      2.31 o
  -2   6  16        1.91        4.24      5.65 o
  -1   6  16        1.79        4.12      3.23 o
   0   6  16        0.03       -0.21      2.81 o
   1   6  16        0.05        6.36      2.90 o
   2   6  16       18.84       21.52      3.89 o
   3   6  16        7.40        5.38      2.58 o
   4   6  16        5.53        5.23      6.01 o
  -9   0  17        2.98        5.84      5.44 o
  -7   0  17        1.59        2.25      3.76 o
  -5   0  17       53.31       51.73      6.60 o
  -3   0  17       75.03       90.68      4.26 o
  -1   0  17       44.73       38.32      2.91 o
   1   0  17        5.22        5.29      2.45 o
   3   0  17        5.57        8.48      2.49 o
   5   0  17        0.10        3.70      3.53 o
   7   0  17        2.30       -2.67      3.83 o
   9   0  17        0.29       -2.98      4.01 o
  -9   1  17       23.30       25.97      4.65 o
  -8   1  17        6.45        8.11      4.15 o
  -7   1  17        5.56        2.43      3.00 o
  -6   1  17        4.46        5.83      2.60 o
  -5   1  17       30.86       30.63      4.28 o
  -4   1  17        7.03        9.54      2.26 o
  -3   1  17        8.90        8.85      1.88 o
  -2   1  17        6.16        3.36      1.57 o
  -1   1  17       14.79       17.11      1.63 o
   0   1  17       14.96       18.39      1.63 o
   1   1  17        8.05        8.35      1.35 o
   2   1  17        1.00        1.76      1.14 o
   3   1  17       27.11       29.35      2.03 o
   4   1  17        1.64        2.37      1.92 o
   5   1  17        6.26        5.77      2.17 o
   6   1  17        1.17       -0.86      2.73 o
   7   1  17        1.27       -1.88      2.61 o
   8   1  17       11.79       14.92      3.40 o
   9   1  17       11.31       14.08      3.53 o
  -9   2  17       16.68       16.94      3.85 o
  -8   2  17        8.40        3.16      2.25 o
  -7   2  17       20.89       23.21      2.87 o
  -6   2  17        0.97        0.14      1.63 o
  -5   2  17        0.05       -0.29      1.52 o
  -4   2  17        3.43        3.49      1.63 o
  -3   2  17        0.64       -0.67      1.41 o
  -2   2  17       18.14       21.36      2.05 o
  -1   2  17       14.05       11.91      1.86 o
   0   2  17        0.02       -0.55      1.23 o
   1   2  17       36.16       41.98      2.18 o
   2   2  17       15.27       15.07      1.90 o
   3   2  17       13.71       15.24      2.28 o
   4   2  17        4.86        3.27      1.87 o
   5   2  17        1.87        3.74      2.65 o
   6   2  17        3.09        5.14      2.90 o
   7   2  17        5.82        0.59      3.80 o
   8   2  17        7.71        1.46      3.28 o
  -8   3  17        5.21        9.21      3.12 o
  -7   3  17       11.87       17.30      2.38 o
  -6   3  17        1.81        1.78      1.79 o
  -5   3  17       15.31       13.46      2.10 o
  -4   3  17        3.41        3.57      1.64 o
  -3   3  17        9.68        4.12      1.88 o
  -2   3  17        5.91        4.92      1.56 o
  -1   3  17        5.82        6.70      1.56 o
   0   3  17       12.77       13.51      1.70 o
   1   3  17       35.75       37.81      2.14 o
   2   3  17        1.19        1.96      1.77 o
   3   3  17        1.49        3.79      1.85 o
   4   3  17       22.96       23.44      2.46 o
   5   3  17        1.36        3.09      1.85 o
   6   3  17        0.02        0.50      4.14 o
   7   3  17        0.15       -2.08      3.64 o
   8   3  17        0.36       -3.38      4.18 o
  -7   4  17       10.31       11.70      2.64 o
  -6   4  17        9.28       10.97      2.43 o
  -5   4  17        0.40        0.84      1.74 o
  -4   4  17        4.56        2.75      1.72 o
  -3   4  17       13.98       10.86      1.81 o
  -2   4  17       16.72       19.16      2.11 o
  -1   4  17        0.67        1.87      2.06 o
   0   4  17        3.53        3.84      1.70 o
   1   4  17        2.33        7.11      1.84 o
   2   4  17        2.14        1.86      3.81 o
   3   4  17        0.28        4.33      2.55 o
   4   4  17        8.07        9.71      3.13 o
   5   4  17        0.31        3.17      4.31 o
   6   4  17        9.39       13.93      5.38 o
   7   4  17        0.67       -3.49      3.49 o
  -6   5  17        1.13        1.44      2.16 o
  -5   5  17       11.39       14.49      2.44 o
  -4   5  17        0.02       -0.34      1.73 o
  -3   5  17        0.15        2.03      2.17 o
  -2   5  17       20.86       22.70      2.84 o
  -1   5  17        1.02        1.44      2.15 o
   0   5  17        0.53        2.98      2.25 o
   1   5  17        3.81        7.63      2.50 o
   2   5  17        1.99        5.66      2.50 o
   3   5  17        5.53        7.14      2.53 o
   4   5  17        0.40        3.01      2.79 o
   5   5  17        0.17        0.63      4.06 o
  -3   6  17        6.10        5.54      2.17 o
  -2   6  17        9.10       13.97      3.87 o
  -1   6  17        1.48        3.68      3.01 o
   0   6  17        0.25        0.84      2.89 o
   1   6  17        0.23        2.11      3.07 o
   2   6  17        0.85        2.37      2.94 o
   3   6  17        3.36        7.42      4.16 o
  -8   0  18        0.00        3.89      4.54 o
  -6   0  18        0.43        4.50      3.62 o
  -4   0  18       27.78       35.47      4.02 o
  -2   0  18       26.65       30.52      4.38 o
   0   0  18        3.32        4.07      1.84 o
   2   0  18        3.33        4.39      1.89 o
   4   0  18        1.73       -2.34      2.34 o
   6   0  18       76.48       69.61      7.59 o
   8   0  18       27.30       36.40      6.26 o
  -8   1  18        8.67        2.82      4.40 o
  -7   1  18        0.04        0.98      2.21 o
  -6   1  18        2.29        3.89      3.79 o
  -5   1  18        5.09        8.44      2.38 o
  -4   1  18        1.45        0.26      1.72 o
  -3   1  18       27.90       27.32      2.53 o
  -2   1  18       12.44       10.31      2.34 o
  -1   1  18       30.34       31.66      2.22 o
   0   1  18        1.28        2.06      1.25 o
   1   1  18        0.12        1.25      1.26 o
   2   1  18       50.51       54.45      2.68 o
   3   1  18       10.58       13.23      2.26 o
   4   1  18       35.00       34.42      3.24 o
   5   1  18        3.68        8.82      2.54 o
   6   1  18       10.80       10.07      3.32 o
   7   1  18        0.04        1.20      2.86 o
   8   1  18       23.12       22.31      3.82 o
  -8   2  18       16.92       18.94      2.93 o
  -7   2  18       26.09       26.58      3.05 o
  -6   2  18        0.13        0.66      1.77 o
  -5   2  18        0.42        0.22      1.66 o
  -4   2  18        0.65        1.28      1.73 o
  -3   2  18       10.04       13.19      2.96 o
  -2   2  18       12.46       16.51      2.13 o
  -1   2  18       18.27       19.14      2.17 o
   0   2  18        0.50       -0.64      1.41 o
   1   2  18        8.20        8.14      1.76 o
   2   2  18       67.07       65.99      5.09 o
   3   2  18        0.49        3.58      2.01 o
   4   2  18       17.41       24.91      3.46 o
   5   2  18        9.94        7.32      3.06 o
   6   2  18        1.72       -0.80      4.30 o
   7   2  18       16.93       19.48      5.38 o
  -7   3  18        0.08        1.27      2.00 o
  -6   3  18       10.28        8.53      2.15 o
  -5   3  18        1.67        2.48      1.81 o
  -4   3  18        1.33        1.51      1.68 o
  -3   3  18        4.63        2.19      1.68 o
  -2   3  18        5.84        2.77      1.58 o
  -1   3  18       11.37       11.96      1.83 o
   0   3  18        9.02        6.38      1.86 o
   1   3  18        4.54        4.71      1.73 o
   2   3  18        1.60        2.02      1.87 o
   3   3  18       11.59       17.98      2.45 o
   4   3  18       25.70       31.74      3.06 o
   5   3  18        1.69        1.54      2.40 o
   6   3  18       65.23       73.97      8.58 o
  -6   4  18        0.27        0.03      3.03 o
  -5   4  18       33.52       31.90      2.69 o
  -4   4  18       40.05       34.94      2.64 o
  -3   4  18        2.58        0.90      1.65 o
  -2   4  18        0.17       -0.80      1.45 o
  -1   4  18        1.36       -0.55      1.79 o
   0   4  18       11.07       11.27      2.11 o
   1   4  18       13.21       13.14      2.08 o
   2   4  18        8.12        7.04      2.88 o
   3   4  18        0.60        4.34      3.61 o
   4   4  18        5.64        7.01      2.96 o
   5   4  18        4.09        0.06      4.06 o
  -4   5  18        1.74        2.74      1.91 o
  -3   5  18        3.24        3.82      2.29 o
  -2   5  18       10.18        7.41      2.10 o
  -1   5  18        0.77        0.46      2.33 o
   0   5  18        3.03        6.81      2.53 o
   1   5  18        2.46        3.98      2.52 o
   2   5  18        1.46        3.58      3.18 o
   3   5  18        0.91        0.56      2.81 o
  -7   0  19        1.85        2.69      4.22 o
  -5   0  19        0.21       -0.06      2.60 o
  -3   0  19       52.30       53.72      4.66 o
  -1   0  19        8.45        5.79      3.00 o
   1   0  19        0.77        5.51      2.06 o
   3   0  19       21.44       30.43      4.29 o
   5   0  19        0.02       -1.47      4.01 o
   7   0  19       69.25       75.21      8.07 o
  -7   1  19        0.94        1.71      2.48 o
  -6   1  19        3.27        4.61      2.96 o
  -5   1  19       26.47       28.06      3.35 o
  -4   1  19       11.53       11.35      2.41 o
  -3   1  19        5.06        6.50      1.74 o
  -2   1  19        2.18        1.24      1.69 o
  -1   1  19        0.76       -1.39      1.39 o
   0   1  19       47.51       53.90      2.73 o
   1   1  19       29.13       34.47      2.68 o
   2   1  19       81.64      103.32      3.93 o
   3   1  19        6.32        6.80      2.51 o
   4   1  19        1.26        4.68      2.87 o
   5   1  19       28.01       36.63      7.71 o
   6   1  19       11.76        8.02      3.44 o
  -7   2  19        5.18       10.45      2.97 o
  -6   2  19        0.65        1.24      5.30 o
  -5   2  19       13.48       12.62      2.33 o
  -4   2  19        4.36        2.55      1.96 o
  -3   2  19        0.10       -1.50      1.63 o
  -2   2  19        0.90        3.14      1.82 o
  -1   2  19       10.54       10.80      1.83 o
   0   2  19        8.04        3.46      2.13 o
   1   2  19        4.67        7.87      1.95 o
   2   2  19        5.94        8.69      2.42 o
   3   2  19        4.37        1.36      2.08 o
   4   2  19       32.23       42.55      4.32 o
   5   2  19        6.06       10.69      3.17 o
   6   2  19       45.60       43.82      6.98 o
  -6   3  19       13.48       16.03      2.43 o
  -5   3  19        0.03        0.59      1.91 o
  -4   3  19        1.59        0.74      2.53 o
  -3   3  19        3.15        4.99      2.06 o
  -2   3  19        6.35        8.46      2.04 o
  -1   3  19        5.50        7.90      1.94 o
   0   3  19        3.32        4.04      1.74 o
   1   3  19        2.44        4.13      1.69 o
   2   3  19       17.79       13.29      2.56 o
   3   3  19        0.02       -1.91      1.91 o
   4   3  19       15.02       11.11      2.37 o
   5   3  19        1.15       -1.03      2.48 o
  -4   4  19        9.70        6.71      2.74 o
  -3   4  19       14.02       11.57      2.07 o
  -2   4  19        1.61        4.78      1.67 o
  -1   4  19        5.54        6.15      2.68 o
   0   4  19        7.64       12.65      5.29 o
   1   4  19        1.67        0.65      2.04 o
   2   4  19        0.01        3.29      2.99 o
   3   4  19        0.04        3.96      2.81 o
   4   4  19       14.92       14.56      3.62 o
  -1   5  19        0.32       -1.13      3.28 o
   0   5  19        5.20       14.88      4.96 o
  -6   0  20        1.68        6.27      3.75 o
  -4   0  20       12.38       15.19      3.41 o
  -2   0  20        2.64       -0.83      2.33 o
   0   0  20      137.84      160.74      6.80 o
   2   0  20       41.87       39.85      8.38 o
   4   0  20        0.63        1.99      3.27 o
  -6   1  20        9.25        3.26      3.66 o
  -5   1  20        5.59        6.39      2.55 o
  -4   1  20        7.60        7.06      2.19 o
  -3   1  20        1.87        2.44      1.71 o
  -2   1  20       28.71       27.03      2.40 o
  -1   1  20        7.84       11.34      2.00 o
   0   1  20       10.57       15.71      2.83 o
   1   1  20        1.30        3.95      1.94 o
   2   1  20       28.65       29.77      3.97 o
   3   1  20        7.21        7.92      2.56 o
   4   1  20       35.76       39.39      7.54 o
   5   1  20       14.14       16.90      3.65 o
  -5   2  20        2.14       -0.32      2.08 o
  -4   2  20        0.02        2.54      2.25 o
  -3   2  20       11.13       10.90      2.33 o
  -2   2  20        0.33        3.90      1.72 o
  -1   2  20        9.65        7.23      2.13 o
   0   2  20        1.38        0.36      1.74 o
   1   2  20       16.68       18.95      2.91 o
   2   2  20        2.99        8.07      1.98 o
   3   2  20        0.00       -2.51      2.51 o
   4   2  20        5.77        3.21      2.97 o
  -4   3  20        0.57        1.84      2.07 o
  -3   3  20        9.21       10.60      2.33 o
  -2   3  20        0.25       -0.61      1.85 o
  -1   3  20       29.01       30.46      4.32 o
   0   3  20        7.53        4.23      2.33 o
   1   3  20        0.20        0.29      1.85 o
   2   3  20        0.40        1.24      2.90 o
   3   3  20        3.20        6.27      2.27 o
  -1   4  20        0.64        1.93      2.30 o
   0   4  20        4.21       13.60      3.42 o
  -3   0  21        7.72        9.38      4.51 o
  -1   0  21        2.05        2.12      2.58 o
   1   0  21        6.32        8.08      3.25 o
   3   0  21       20.21       30.29      8.68 o
  -4   1  21        0.43       -0.88      1.89 o
  -3   1  21        0.41       -0.22      1.68 o
  -2   1  21        0.24        1.70      1.96 o
  -1   1  21        5.44        2.76      1.76 o
   0   1  21        0.00        3.24      1.96 o
   1   1  21        2.43        3.22      2.03 o
   2   1  21       15.85       11.62      2.77 o
   3   1  21        1.09        2.30      2.42 o
  -3   2  21        0.02        2.63      2.36 o
  -2   2  21       23.87       30.42      2.57 o
  -1   2  21        0.02        1.01      1.90 o
   0   2  21        4.89        1.52      1.96 o
   1   2  21        8.15        8.07      2.16 o
   2   2  21        1.63       -0.75      2.80 o
 
